# Supplementary material for: YY1 Regulates Melanocyte Development and Function by Cooperating with MITF
Source: PLoS Genet. 2012 May 3;8(5):e1002688. doi: 10.1371/journal.pgen.1002688 (PMC3342948; doi:10.1371/journal.pgen.1002688)
Supplement: Table S1 — Genes that are down-regulated after MITF and YY1 knock-down at RSA q-value cutoff of 1e-2 and also with a YY1 binding site either within 5 kb of transcription start site or in gene body. (XLS) [file pgen.1002688.s006.xls]

## Sheet: Table_S1_MITF_YY1_TargetGenes
Table S1. Genes that are down-regulated after MITF and YY1 knock-down at RSA q-value cutoff of 1e-2 and also with a YY1 binding site either within 5kb of transcription start site or in gene body.
The coordinates are in HG18.
RefSeq	Chr	strand	gene_start	gene_end	gene_symbol	fold_shMITF	qvalue_shMITF	fold_shYY1	qvalue_shYY1	Nearest_YY1
NM_004360	chr16	+	67328695	67426945	CDH1	-6.564	0.000152	-1.261	0.00686	47405
NM_002420	chr15	-	29080842	29181216	TRPM1	-5.442	1.95e-09	-2.008	0.00396	-759
NM_152565	chr8	+	87180254	87235570	ATP6V0D2	-5.3	6.93e-05	-2.924	0.00172	10021
NM_005761	chr12	+	93066629	93223356	PLXNC1	-5.175	3.15e-05	-1.605	0.00174	1921
NM_014364	chr19	+	40716153	40728061	GAPDHS	-4.514	1.51e-06	-2.015	0.000418	3472
NM_000222	chr4	+	55218851	55301638	KIT	-3.211	0.000353	-1.822	0.000511	56899
NM_001093772	chr4	+	55218851	55301638	KIT	-3.211	0.000353	-1.822	0.000511	56899
NM_001143964	chr6	-	13413164	13436766	TBC1D7	-3.058	9.59e-09	-1.218	0.00359	41
NM_001143965	chr6	-	13413164	13436766	TBC1D7	-3.058	9.59e-09	-1.218	0.00359	41
NM_001143966	chr6	-	13413164	13436766	TBC1D7	-3.058	9.59e-09	-1.218	0.00359	41
NM_016495	chr6	-	13413164	13436766	TBC1D7	-3.058	9.59e-09	-1.218	0.00359	41
NM_001012509	chr5	-	33981730	34020537	SLC45A2	-3.049	4.05e-05	-1.416	0.00199	2562
NM_005139	chr4	+	79691765	79750629	ANXA3	-2.896	0.000623	-1.75	0.00651	15010
NM_001080114	chr10	+	88418405	88485804	LDB3	-2.806	0.000652	-1.626	0.00882	10595
NM_001171610	chr10	+	88418185	88485802	LDB3	-2.806	0.000652	-1.626	0.00882	10815
NM_007078	chr10	+	88418405	88485804	LDB3	-2.806	0.000652	-1.626	0.00882	10595
NM_134268	chr17	-	72035034	72045377	CYGB	-2.787	0.000528	-1.315	0.0068	7152
NM_021979	chr14	+	64076938	64079707	HSPA2	-2.741	1.16e-06	-1.801	3.91e-05	-163
NM_004106	chr1	+	159451710	159455662	FCER1G	-2.717	0.00273	-1.911	0.000463	1840
NM_018000	chr2	-	216515558	216586591	MREG	-2.65	2.51e-05	-1.843	0.000147	7241
NM_014362	chr2	-	190777604	190893016	HIBCH	-2.637	0.00117	-1.622	0.00162	41
NM_198047	chr2	-	190777604	190893016	HIBCH	-2.609	0.000898	-1.662	0.00103	41
NM_006981	chr9	+	101623957	101668994	NR4A3	-2.605	0.000736	-1.217	0.00921	-107
NM_173200	chr9	+	101628829	101668994	NR4A3	-2.605	0.000736	-1.217	0.00921	-4979
NM_173089	chr15	+	40484268	40491807	CAPN3	-2.565	0.000354	-1.478	0.00199	-218
NM_173090	chr15	+	40484268	40491807	CAPN3	-2.565	0.000354	-1.478	0.00199	-218
NM_000070	chr15	+	40438989	40491807	CAPN3	-2.529	0.000362	-1.462	0.00192	33261
NM_024344	chr15	+	40438989	40491807	CAPN3	-2.529	0.000362	-1.462	0.00192	33261
NM_173087	chr15	+	40438989	40491807	CAPN3	-2.529	0.000362	-1.462	0.00192	33261
NM_173088	chr15	+	40481879	40491807	CAPN3	-2.529	0.000362	-1.462	0.00192	2171
NM_212465	chr15	+	40427592	40491807	CAPN3	-2.529	0.000362	-1.462	0.00192	44658
NR_027911	chr15	+	40427592	40491807	CAPN3	-2.529	0.000362	-1.462	0.00192	44658
NR_027912	chr15	+	40427592	40491807	CAPN3	-2.529	0.000362	-1.462	0.00192	44658
NR_028272	chr11	+	64946844	64950577	NEAT1	-2.502	0.000652	-2.951	6.07e-05	-719
NM_198081	chr6	-	108130056	108252214	SCML4	-2.502	5.87e-07	-1.538	0.0021	111064
NM_001130415	chr12	+	12770117	12835666	APOLD1	-2.421	7.54e-05	-2.295	0.00283	-542
NM_030817	chr12	+	12829807	12835666	APOLD1	-2.421	7.54e-05	-2.295	0.00283	-307
NM_015194	chr17	-	27843740	28228015	MYO1D	-2.417	0.000908	-1.384	0.00294	-560
NM_013258	chr16	-	31120307	31121752	PYCARD	-2.413	0.000888	-1.364	0.00645	252
NM_145182	chr16	-	31120307	31121752	PYCARD	-2.413	0.000888	-1.364	0.00645	252
NM_023004	chr22	-	18608937	18635816	RTN4R	-2.349	1.26e-05	-1.481	0.00328	-3459
NM_001080494	chr1	-	51525518	51560526	TTC39A	-2.347	2.51e-05	-1.603	0.00155	25251
NM_001144832	chr1	-	51525518	51583373	TTC39A	-2.347	2.51e-05	-1.603	0.00155	48098
NM_012098	chr9	-	128889448	128924865	ANGPTL2	-2.316	7.54e-05	-1.293	0.00268	-60
NM_003820	chr1	-	2479150	2486613	TNFRSF14	-2.282	7.9e-05	-1.276	0.00068	-212
NM_001128602	chr15	-	36567593	36644299	RASGRP1	-2.275	0.0013	-1.451	0.00236	33074
NM_005739	chr15	-	36567593	36644299	RASGRP1	-2.275	0.0013	-1.451	0.00236	33074
NM_001161454	chr11	-	60872797	60886331	CYBASC3	-2.263	0.000804	-1.505	0.00145	131
NM_153611	chr11	-	60872797	60886331	CYBASC3	-2.263	0.000804	-1.505	0.00145	131
NM_001423	chr12	+	13240868	13260974	EMP1	-2.252	0.00115	-1.35	0.00155	9732
NM_003524	chr6	+	26359857	26360282	HIST1H2BH	-2.24	0.000834	-2.638	0.00266	143
NM_001172895	chr7	+	115952298	115988474	CAV1	-2.238	0.000801	-1.54	0.000913	-98
NM_001172896	chr7	+	115953582	115988474	CAV1	-2.238	0.000801	-1.54	0.000913	-7
NM_001172897	chr7	+	115953647	115988474	CAV1	-2.238	0.000801	-1.54	0.000913	-72
NM_001753	chr7	+	115952074	115988474	CAV1	-2.238	0.000801	-1.54	0.000913	126
NM_005345	chr6	+	31891269	31893698	HSPA1A	-2.231	0.0016	-2.436	9.89e-05	-744
NM_001114735	chr15	-	78040286	78050698	BCL2A1	-2.219	3.43e-06	-1.531	0.000147	48
NM_004049	chr15	-	78040286	78050698	BCL2A1	-2.219	3.43e-06	-1.531	0.000147	48
NM_001553	chr4	-	57592000	57671296	IGFBP7	-2.208	0.000748	-1.73	9.89e-05	28821
NM_001005340	chr7	+	23252840	23281254	GPNMB	-2.189	0.00109	-1.364	0.00102	110
NM_002510	chr7	+	23252840	23281254	GPNMB	-2.189	0.00109	-1.364	0.00102	110
NM_080391	chr1	-	32146379	32176575	PTP4A2	-2.179	0.000471	-1.262	0.00873	150
NM_080392	chr1	-	32146379	32176575	PTP4A2	-2.179	0.000471	-1.262	0.00873	150
NM_016180	chr5	-	33980477	34020537	SLC45A2	-2.141	3.15e-05	-1.364	0.000882	2562
NM_001001342	chr10	-	102023702	102036104	BLOC1S2	-2.126	0.00159	-1.256	0.00999	-96
NM_173809	chr10	-	102023702	102036429	BLOC1S2	-2.126	0.00159	-1.256	0.00999	229
NM_006834	chr6	+	146906520	146917779	RAB32	-2.101	3.98e-06	-1.256	0.00391	30
NM_002133	chr22	+	34107059	34120205	HMOX1	-2.097	0.00026	-1.794	0.000887	-9
NM_021953	chr12	-	2837109	2856564	FOXM1	-2.097	0.00209	-1.615	0.00914	-361
NM_202002	chr12	-	2837109	2856564	FOXM1	-2.097	0.00209	-1.615	0.00914	-361
NM_202003	chr12	-	2837109	2856564	FOXM1	-2.097	0.00209	-1.615	0.00914	-361
NM_001034915	chr8	+	95722539	95788870	ESRP1	-2.092	7.26e-06	-1.351	0.00435	37236
NM_001122825	chr8	+	95722539	95788870	ESRP1	-2.092	7.26e-06	-1.351	0.00435	37236
NM_001122826	chr8	+	95722539	95788870	ESRP1	-2.092	7.26e-06	-1.351	0.00435	37236
NM_001122827	chr8	+	95722539	95788870	ESRP1	-2.092	7.26e-06	-1.351	0.00435	37236
NM_017697	chr8	+	95722539	95788870	ESRP1	-2.092	7.26e-06	-1.351	0.00435	37236
NM_001747	chr2	-	85475381	85491187	CAPG	-2.072	0.000359	-1.297	0.00141	-13
NM_000372	chr11	+	88550687	88668575	TYR	-2.055	0.0027	-1.511	0.00193	-1862
NM_152271	chr8	-	12623776	12657363	LONRF1	-2.052	3.43e-06	-1.386	0.00336	-2487
NM_000014	chr12	-	9111570	9159825	A2M	-2.051	0.00188	-2.967	1.07e-07	-175
NM_022161	chr20	+	61337720	61342299	BIRC7	-2.041	0.000383	-1.508	0.00176	105
NM_139317	chr20	+	61337720	61342299	BIRC7	-2.041	0.000383	-1.508	0.00176	105
NM_001018109	chrX	-	15312844	15421385	PIR	-2.037	7.66e-05	-1.364	0.000463	-2665
NM_003662	chrX	-	15312844	15421385	PIR	-2.037	7.66e-05	-1.364	0.000463	-2665
NM_001130042	chr1	-	74943759	74971680	CRYZ	-2.034	0.0019	-1.451	0.00333	80
NM_001130043	chr1	-	74943759	74971680	CRYZ	-2.034	0.0019	-1.451	0.00333	80
NM_001134759	chr1	-	74943762	74971680	CRYZ	-2.034	0.0019	-1.451	0.00333	80
NM_001889	chr1	-	74943759	74971680	CRYZ	-2.034	0.0019	-1.451	0.00333	80
NM_003569	chr6	-	132820355	132876030	STX7	-2.034	3.43e-06	-1.276	0.00069	21705
NM_024745	chr16	-	45171968	45212812	SHCBP1	-2.008	0.0057	-1.496	0.00714	12
NM_018940	chr5	+	140532426	140536141	PCDHB7	-2	0.00605	-1.424	0.00309	-126
NM_012311	chr10	-	7837372	7869950	KIN	-1.998	1.5e-06	-1.537	0.00446	-200
NM_031935	chr1	+	183970305	184426708	HMCN1	-1.973	0.00236	-1.621	0.00241	41995
NM_002881	chr2	+	120726883	120768756	RALB	-1.968	0.00104	-1.33	0.00706	-233
NM_012449	chr7	+	89621624	89632077	STEAP1	-1.957	3.74e-05	-1.461	0.00174	101
NM_000288	chr6	+	137185394	137276764	PEX7	-1.949	0.00191	-1.254	0.00695	6
NM_001001994	chrX	-	13702017	13866752	GPM6B	-1.943	2.07e-05	-1.98	6.07e-05	5977
NM_006100	chr3	+	99934261	99995926	ST3GAL6	-1.935	0.000113	-1.273	0.00347	189
NM_002356	chr6	+	114285219	114291345	MARCKS	-1.931	0.000397	-1.935	0.000297	-119
NM_030948	chr6	+	12825818	13395507	PHACTR1	-1.917	7.3e-05	-1.398	0.00429	516757
NM_002562	chr12	+	120055013	120108736	P2RX7	-1.896	0.000635	-1.426	0.00154	-163
NM_001127505	chr8	-	17958204	17986787	ASAH1	-1.896	1.94e-05	-1.212	0.00256	1037
NM_004315	chr8	-	17958204	17986787	ASAH1	-1.896	1.94e-05	-1.212	0.00256	1037
NM_177924	chr8	-	17958204	17986159	ASAH1	-1.896	1.94e-05	-1.212	0.00256	409
NM_001114121	chr11	+	125000245	125051360	CHEK1	-1.886	0.00109	-1.511	0.00419	805
NM_207309	chr9	+	139091773	139098811	UAP1L1	-1.884	3.43e-06	-1.494	0.000421	2
NM_198951	chr20	-	36199764	36227114	TGM2	-1.88	0.00178	-1.357	0.00531	20889
NM_001002257	chr2	+	30523640	30720595	LCLAT1	-1.872	0.000316	-1.43	0.00211	60
NM_182551	chr2	+	30523626	30720595	LCLAT1	-1.872	0.000316	-1.43	0.00211	74
NM_001034	chr2	+	10180313	10188997	RRM2	-1.871	0.000585	-1.383	0.00495	-2163
NM_001165931	chr2	+	10180145	10188997	RRM2	-1.871	0.000585	-1.383	0.00495	-1995
NM_006877	chr6	+	16346789	16403759	GMPR	-1.843	0.00071	-1.725	0.000823	-1639
NM_015954	chr12	+	15955452	16081582	DERA	-1.842	2.18e-05	-1.49	0.00013	123
NM_001013836	chr7	-	1821953	2239109	MAD1L1	-1.829	2.99e-05	-1.257	0.00118	-16
NM_001013837	chr7	-	1821953	2239109	MAD1L1	-1.829	2.99e-05	-1.257	0.00118	-16
NM_003550	chr7	-	1821953	2239109	MAD1L1	-1.829	2.99e-05	-1.257	0.00118	-16
NM_005671	chr8	+	30721231	30744062	UBXN8	-1.827	0.00388	-1.526	0.00181	144
NM_001040022	chr20	+	1822812	1868540	SIRPA	-1.824	3.43e-06	-1.339	0.00567	3413
NM_001040023	chr20	+	1823825	1868540	SIRPA	-1.824	3.43e-06	-1.339	0.00567	2400
NM_080792	chr20	+	1823424	1868540	SIRPA	-1.824	3.43e-06	-1.339	0.00567	2801
NM_007002	chr20	+	60311421	60317313	ADRM1	-1.819	0.00209	-1.25	0.00855	-146
NM_175573	chr20	+	60311421	60317313	ADRM1	-1.819	0.00209	-1.25	0.00855	-146
NM_001161706	chr9	+	70840298	70904914	FXN	-1.818	0.00101	-1.568	0.00133	377
NM_144648	chr7	+	133462644	133599473	LRGUK	-1.816	0.000149	-1.383	0.00272	56
NM_006255	chr14	+	60858267	61087451	PRKCH	-1.815	0.00265	-1.325	0.00482	66883
NM_138425	chr12	+	6923463	6925426	C12orf57	-1.811	0.00209	-2.04	0.000992	287
NM_001156	chr10	-	74805194	74843847	ANXA7	-1.81	0.00594	-1.766	0.000934	22
NM_004034	chr10	-	74805194	74843847	ANXA7	-1.81	0.00594	-1.766	0.000934	22
NM_152899	chr19	-	55084722	55091959	IL4I1	-1.807	0.00258	-1.31	0.00442	-966
NM_172374	chr19	-	55084722	55124574	IL4I1	-1.807	0.00258	-1.31	0.00442	-76
NM_015697	chr4	-	84404001	84425091	COQ2	-1.793	7.54e-05	-1.824	0.0084	291
NM_022337	chr11	-	87486078	87548247	RAB38	-1.79	3.15e-05	-1.263	0.00726	23372
NM_004717	chr7	-	136724924	137182149	DGKI	-1.786	0.00257	-1.245	0.00855	73924
NM_001098817	chr18	-	31302288	31331953	INO80C	-1.78	0.00182	-1.368	0.00434	178
NM_194281	chr18	-	31302288	31331953	INO80C	-1.78	0.00182	-1.368	0.00434	178
NM_013321	chr7	-	2261164	2320625	SNX8	-1.78	0.000145	-1.295	0.00641	15350
NM_001135032	chr2	-	75572951	75641600	FAM176A	-1.779	4.35e-05	-1.557	0.000463	1775
NM_032181	chr2	-	75572951	75650356	FAM176A	-1.779	4.35e-05	-1.557	0.000463	5181
NM_001122955	chr11	-	62214322	62231776	BSCL2	-1.778	0.00494	-1.443	0.000981	-1924
NM_001130702	chr11	-	62214322	62233622	BSCL2	-1.778	0.00494	-1.443	0.000981	-78
NM_032667	chr11	-	62214322	62230363	BSCL2	-1.778	0.00494	-1.443	0.000981	-3337
NM_014521	chr2	+	235525366	235629097	SH3BP4	-1.774	0.000383	-1.51	0.00273	3884
NM_001159770	chr17	-	68153679	68600448	SLC39A11	-1.774	1.28e-05	-1.418	0.00244	-4552
NM_139177	chr17	-	68153679	68600448	SLC39A11	-1.774	1.28e-05	-1.418	0.00244	-4552
NM_001143821	chr12	+	19249525	19420598	PLEKHA5	-1.771	0.000529	-1.593	0.000511	30200
NM_019012	chr12	+	19173896	19420598	PLEKHA5	-1.771	0.000529	-1.593	0.000511	105829
NM_198401	chr8	-	101602175	101641188	ANKRD46	-1.77	0.00362	-2.105	0.0035	-12
NM_152421	chr9	+	138726844	138738990	FAM69B	-1.769	0.00016	-1.423	0.00514	10706
NM_194272	chr15	-	62819147	62854823	RBPMS2	-1.765	0.000134	-1.363	0.00453	24973
NM_005195	chr8	-	48812028	48813279	CEBPD	-1.758	0.00286	-1.73	0.00102	-171
NM_025106	chr1	+	9275527	9352175	SPSB1	-1.756	5.21e-05	-1.472	0.00242	4198
NM_024573	chr6	+	151815114	151832925	C6orf211	-1.755	0.000113	-1.853	0.00512	86
NM_001821	chr1	-	239858789	239865855	CHML	-1.754	0.000466	-1.584	3.91e-05	-4370
NM_001080826	chr8	-	8212667	8276667	SGK223	-1.748	0.00262	-1.344	0.000981	35192
NM_033199	chr3	-	48574154	48576205	UCN2	-1.745	0.000471	-1.34	0.00458	-120
NM_198545	chr1	+	11674367	11702923	C1orf187	-1.744	0.00289	-1.472	0.00136	12083
NM_018842	chr7	-	97758903	97868363	BAIAP2L1	-1.739	0.000205	-1.339	0.000934	46438
NM_032117	chr4	+	154485250	154555693	MND1	-1.739	0.000623	-1.339	0.000595	75
NM_020639	chr21	-	42032597	42060318	RIPK4	-1.739	0.000589	-1.229	0.00964	5593
NM_005896	chr2	-	208809197	208828051	IDH1	-1.735	0.000332	-1.454	0.00104	-224
NM_173824	chr3	+	88281582	88289803	C3orf38	-1.73	0.00172	-1.349	0.0075	218
NM_006366	chr6	+	17501714	17666002	CAP2	-1.729	0.000729	-1.313	0.00481	90761
NR_027410	chr15	-	32604777	32663063	GOLGA8B	-1.72	0.00324	-1.502	0.00188	-4812
NM_153695	chr9	-	98188047	98220490	ZNF367	-1.718	0.00597	-1.286	0.00225	-610
NM_003276	chr12	+	97433481	97453543	TMPO	-1.714	0.00753	-1.541	0.00131	-6
NM_001128626	chr18	-	12436510	12647912	SPIRE1	-1.712	0.000367	-1.33	0.0065	50437
NM_001128627	chr18	-	12436510	12646731	SPIRE1	-1.712	0.000367	-1.33	0.0065	49256
NM_020148	chr18	-	12436510	12647912	SPIRE1	-1.712	0.000367	-1.33	0.0065	50437
NM_002791	chr14	+	34831324	34856431	PSMA6	-1.706	0.00495	-1.232	0.00979	1
NM_006614	chr3	+	213649	426097	CHL1	-1.705	0.00281	-1.82	0.000249	81251
NM_001161708	chr1	-	32918093	32940948	SYNC	-1.705	0.000107	-1.357	0.0026	-1052
NM_030786	chr1	-	32918093	32940948	SYNC	-1.705	0.000107	-1.357	0.0026	-1052
NM_005371	chr12	-	56448617	56452181	METTL1	-1.703	0.00103	-1.323	0.00838	56
NM_023033	chr12	-	56448617	56452181	METTL1	-1.703	0.00103	-1.323	0.00838	56
NM_014214	chr18	+	11971454	12020876	IMPA2	-1.701	0.000508	-1.368	0.0013	-604
NM_170587	chr8	+	54926920	55034414	RGS20	-1.698	6.44e-05	-1.357	0.0035	5155
NM_001008708	chr2	+	53848432	53855791	CHAC2	-1.697	0.00211	-1.88	0.000912	318
NM_198337	chr7	+	154720418	154732876	INSIG1	-1.696	0.00119	-2.2	0.000989	-18
NM_017854	chr19	-	52241006	52243722	TMEM160	-1.694	3.31e-05	-1.328	0.00545	-153
NM_005100	chr6	+	151602826	151721385	AKAP12	-1.691	0.00463	-1.307	0.00161	18149
NM_022827	chr17	+	45979560	45988212	SPATA20	-1.69	0.00472	-2.027	0.000416	90
NM_002318	chr8	-	23210354	23317667	LOXL2	-1.69	0.00292	-2.004	0.00156	60367
NM_015177	chr11	+	58696387	58732636	DTX4	-1.679	0.000106	-1.799	0.00882	-412
NM_014018	chr8	-	80993649	81105061	MRPS28	-1.678	0.00102	-1.613	0.000463	61
NM_024312	chr12	-	100663406	100748776	GNPTAB	-1.675	0.000205	-1.384	0.00124	6951
NM_152371	chr1	+	2508108	2512762	C1orf93	-1.673	0.000152	-1.533	0.00243	-133
NM_001001346	chr6	+	155626838	155639373	CLDN20	-1.672	0.00109	-1.384	0.00281	-63
NM_001042437	chr2	-	85919782	85948304	ST3GAL5	-1.672	0.000428	-1.194	0.00446	6304
NM_003896	chr2	-	85919781	85969668	ST3GAL5	-1.672	0.000428	-1.194	0.00446	-1607
NM_003702	chr8	+	54955994	55034414	RGS20	-1.67	3.75e-05	-1.261	0.00329	31
NM_014689	chr2	-	225338050	225615574	DOCK10	-1.668	0.000888	-1.448	0.00173	59049
NM_001625	chr1	-	33251169	33275058	AK2	-1.668	0.000692	-1.404	0.00122	-42
NM_002207	chr3	+	37468816	37836285	ITGA9	-1.665	0.00574	-1.841	0.00814	40959
NM_002221	chr1	-	224886013	224993499	ITPKB	-1.664	0.00026	-1.416	0.00431	35599
NM_001130688	chr4	-	174489101	174492084	HMGB2	-1.661	0.00267	-1.939	0.000313	-241
NM_001130689	chr4	-	174489101	174491495	HMGB2	-1.661	0.00267	-1.939	0.000313	-830
NM_002129	chr4	-	174489101	174492170	HMGB2	-1.661	0.00267	-1.939	0.000313	-155
NM_005542	chr7	+	154720418	154732876	INSIG1	-1.66	0.00113	-2.073	0.00141	-18
NM_198336	chr7	+	154720418	154732876	INSIG1	-1.66	0.00113	-2.073	0.00141	-18
NM_004264	chr12	+	27066749	27073949	MED21	-1.653	0.00203	-1.623	0.000876	76
NM_173468	chr4	+	71986927	72072755	MOBKL1A	-1.652	0.00119	-2.059	0.00373	-77
NM_194314	chr1	-	195389436	195436295	ZBTB41	-1.651	0.000656	-1.88	0.000789	-930
NM_022334	chr2	-	9463265	9481094	ITGB1BP1	-1.649	0.000679	-1.331	0.0043	69
NM_152996	chr1	+	76312976	76869257	ST6GALNAC3	-1.648	0.00135	-1.234	0.00383	38899
NM_001098502	chr3	-	14128577	14141372	CHCHD4	-1.646	0.000652	-1.285	0.00203	72
NM_144636	chr3	-	14128577	14141372	CHCHD4	-1.646	0.000652	-1.285	0.00203	72
NM_004336	chr2	-	111111882	111152155	BUB1	-1.645	0.000591	-1.719	0.00106	5
NM_001040092	chr8	-	120638499	120720287	ENPP2	-1.635	0.00231	-2.309	0.000228	72312
NM_001130863	chr8	-	120638500	120720287	ENPP2	-1.635	0.00231	-2.309	0.000228	72312
NM_006209	chr8	-	120638499	120720287	ENPP2	-1.635	0.00231	-2.309	0.000228	72312
NM_022145	chr5	-	64849348	64894751	CENPK	-1.633	0.000508	-1.21	0.00422	-149
NM_003045	chr13	-	28981551	29067825	SLC7A1	-1.63	0.00132	-1.412	0.00659	500
NM_000161	chr14	-	54378473	54439292	GCH1	-1.63	0.000157	-1.361	0.00757	32392
NM_001024024	chr14	-	54378473	54439292	GCH1	-1.63	0.000157	-1.361	0.00757	32392
NM_001024070	chr14	-	54378473	54439292	GCH1	-1.63	0.000157	-1.361	0.00757	32392
NM_001024071	chr14	-	54378473	54439292	GCH1	-1.63	0.000157	-1.361	0.00757	32392
NM_018024	chr8	+	124498145	124523441	WDYHV1	-1.629	0.00152	-1.228	0.00983	-320
NM_000313	chr3	-	95074571	95175624	PROS1	-1.627	0.00272	-1.288	0.00426	249
NM_001031680	chr1	-	25098588	25164088	RUNX3	-1.626	0.000115	-1.445	0.00213	-12
NM_001025076	chr10	+	11246998	11418678	CELF2	-1.626	8.21e-05	-1.344	0.000406	-23
NM_001083591	chr10	+	11246998	11418678	CELF2	-1.626	8.21e-05	-1.344	0.000406	-23
NM_006561	chr10	+	11099898	11418678	CELF2	-1.626	8.21e-05	-1.344	0.000406	147077
NM_021825	chr11	-	82650149	82675025	CCDC90B	-1.626	0.00203	-1.265	0.00301	75
NM_001122834	chr1	+	208568218	208916261	HHAT	-1.625	0.000828	-1.479	0.00156	732
NM_001170564	chr1	+	208568218	208916261	HHAT	-1.625	0.000828	-1.479	0.00156	732
NM_001170580	chr1	+	208569262	208916261	HHAT	-1.625	0.000828	-1.479	0.00156	-312
NM_001170587	chr1	+	208568872	208916261	HHAT	-1.625	0.000828	-1.479	0.00156	78
NM_001170588	chr1	+	208568872	208916261	HHAT	-1.625	0.000828	-1.479	0.00156	78
NM_018194	chr1	+	208568872	208916261	HHAT	-1.625	0.000828	-1.479	0.00156	78
NM_001003828	chr22	+	42726505	42896436	PARVB	-1.623	0.000362	-1.678	0.00151	27770
NM_013327	chr22	+	42751500	42896436	PARVB	-1.623	0.000362	-1.678	0.00151	2775
NM_001009936	chr9	-	122671673	122679427	PHF19	-1.621	0.00249	-1.438	0.00391	127
NM_020918	chr10	-	113899611	113933515	GPAM	-1.621	0.00323	-1.346	0.00777	-60
NM_144683	chr17	-	24248924	24254215	DHRS13	-1.62	0.00179	-1.578	0.00202	-35
NM_015895	chr6	+	24883142	24894257	GMNN	-1.619	0.000804	-1.412	0.00983	83
NM_019029	chr7	-	29001771	29152678	CPVL	-1.618	0.000656	-1.409	0.000213	39428
NM_031311	chr7	-	29001771	29152678	CPVL	-1.618	0.000656	-1.409	0.000213	39428
NM_031942	chr2	+	173927806	173941964	CDCA7	-1.617	3.27e-05	-1.281	0.00242	-231
NM_145810	chr2	+	173927806	173941964	CDCA7	-1.617	3.27e-05	-1.281	0.00242	-231
NM_001846	chr13	+	109757631	109963374	COL4A2	-1.616	0.00819	-2.193	3.91e-05	89869
NM_018455	chr16	+	79597603	79613988	CENPN	-1.615	0.00703	-1.423	0.00736	12222
NM_020242	chr3	+	44778212	44869752	KIF15	-1.613	0.00386	-1.563	0.000421	138
NM_004350	chr1	-	25098588	25129357	RUNX3	-1.612	0.000152	-1.433	0.00229	18357
NM_030650	chr2	-	176498655	176575264	KIAA1715	-1.612	0.00125	-1.3	0.00721	-11
NM_012458	chr19	-	2376621	2378875	TIMM13	-1.611	0.00071	-1.395	0.00274	250
NM_032490	chr14	-	92738989	92743212	C14orf142	-1.611	0.00125	-1.228	0.00803	-88
NM_133494	chr1	+	196392730	196558169	NEK7	-1.61	0.00353	-1.403	0.00744	20
NM_015156	chr14	+	102128985	102266666	RCOR1	-1.61	0.00429	-1.337	0.00449	-560
NM_018710	chr8	-	92075674	92122379	TMEM55A	-1.61	0.000348	-1.294	0.00373	104
NM_002868	chr12	+	54654128	54674755	RAB5B	-1.61	0.0018	-1.26	0.00738	-203
NM_016048	chr5	+	128458340	128477618	ISOC1	-1.609	0.00552	-1.457	0.00469	60
NM_004090	chr17	-	39199014	39211894	DUSP3	-1.607	0.000714	-1.285	0.00684	294
NM_004701	chr15	+	57184611	57204536	CCNB2	-1.605	0.00191	-1.312	0.000822	439
NM_005221	chr7	-	96487637	96492079	DLX5	-1.602	0.00847	-1.21	0.00322	-2796
NM_002843	chr11	+	47958685	48148970	PTPRJ	-1.601	0.00274	-1.503	0.000215	101090
NM_003670	chr3	+	4996096	5001863	BHLHE40	-1.601	0.000754	-1.29	0.00905	-896
NM_015123	chr3	-	69301835	69518120	FRMD4B	-1.599	5.78e-05	-1.399	0.003	21895
NM_001092	chr17	-	853508	959074	ABR	-1.599	0.00501	-1.239	0.00901	-2651
NM_001159746	chr17	-	853509	1037366	ABR	-1.599	0.00501	-1.239	0.00901	36266
NM_021962	chr17	-	853508	1029881	ABR	-1.599	0.00501	-1.239	0.00901	28781
NM_001126103	chr12	-	48669211	48705574	RACGAP1	-1.597	0.00455	-1.635	0.00859	-126
NM_001126104	chr12	-	48669211	48705574	RACGAP1	-1.597	0.00455	-1.635	0.00859	-126
NM_013277	chr12	-	48669211	48705574	RACGAP1	-1.597	0.00455	-1.635	0.00859	-126
NM_001143676	chr6	-	134532077	134680889	SGK1	-1.596	7.26e-06	-1.265	0.000823	1889
NM_001143677	chr6	-	134532077	134540703	SGK1	-1.596	7.26e-06	-1.265	0.000823	-397
NM_001143678	chr6	-	134532077	134538763	SGK1	-1.596	7.26e-06	-1.265	0.000823	888
NM_005627	chr6	-	134532076	134537727	SGK1	-1.596	7.26e-06	-1.265	0.000823	-148
NM_022893	chr2	-	60537832	60634137	BCL11A	-1.595	0.00477	-1.466	0.00176	25462
NM_000374	chr1	+	45250416	45253928	UROD	-1.594	0.000835	-1.263	0.002	-266
NM_001135556	chr7	+	95239753	95565671	DYNC1I1	-1.593	0.000207	-1.217	0.00359	97
NM_001135557	chr7	+	95239753	95565671	DYNC1I1	-1.593	0.000207	-1.217	0.00359	97
NM_004411	chr7	+	95239753	95565671	DYNC1I1	-1.593	0.000207	-1.217	0.00359	97
NM_015723	chr7	-	107899306	107953874	PNPLA8	-1.591	0.00587	-1.494	0.0017	-51
NM_025139	chr2	+	231771585	231918158	ARMC9	-1.591	0.000635	-1.354	0.000912	-110
NM_000308	chr20	+	43952997	43960865	CTSA	-1.589	0.00113	-1.31	0.00339	228
NM_001127695	chr20	+	43952997	43960865	CTSA	-1.589	0.00113	-1.31	0.00339	228
NM_001167594	chr20	+	43952997	43960863	CTSA	-1.589	0.00113	-1.31	0.00339	228
NM_002593	chr7	+	100037817	100043734	PCOLCE	-1.588	0.00158	-1.903	0.00122	2383
NM_194279	chr14	+	74030202	74032024	ISCA2	-1.588	0.00238	-1.254	0.00347	48
NM_018122	chr1	+	172060419	172094305	DARS2	-1.587	0.00275	-1.602	0.000307	6
NM_001161619	chr19	-	5736154	5742249	DUS3L	-1.587	0.000371	-1.26	0.00126	274
NM_020175	chr19	-	5736154	5742249	DUS3L	-1.587	0.000371	-1.26	0.00126	274
NR_024596	chr11	+	85692045	85734632	C11orf73	-1.584	0.00101	-1.577	0.00149	-1095
NM_018421	chr9	-	100001101	100057824	TBC1D2	-1.584	0.0035	-1.551	0.00126	-251
NM_021067	chr20	+	25336322	25377191	GINS1	-1.582	0.0021	-1.581	0.00988	28
NM_001168478	chrX	+	101741081	101745739	ARMCX5	-1.581	0.000623	-1.339	0.00503	144
NM_001168479	chrX	+	101740751	101745739	ARMCX5	-1.581	0.000623	-1.339	0.00503	474
NM_001168480	chrX	+	101740751	101745739	ARMCX5	-1.581	0.000623	-1.339	0.00503	474
NM_001168482	chrX	+	101741081	101745739	ARMCX5	-1.581	0.000623	-1.339	0.00503	144
NM_001168485	chrX	+	101740751	101745739	ARMCX5	-1.581	0.000623	-1.339	0.00503	474
NM_022838	chrX	+	101741081	101745739	ARMCX5	-1.581	0.000623	-1.339	0.00503	144
NM_006715	chr15	-	73435185	73447994	MAN2C1	-1.578	0.00304	-1.691	0.000774	194
NM_005565	chr5	-	169607665	169657400	LCP2	-1.576	0.000848	-1.253	0.00342	275
NM_030627	chr5	+	173247936	173319919	CPEB4	-1.574	0.000578	-1.621	0.00117	-311
NM_207009	chr10	+	120853600	120887213	FAM45A	-1.573	0.000501	-1.33	0.0083	75
NM_001112724	chr5	+	146594771	146743961	STK32A	-1.573	2.99e-05	-1.268	0.00396	111204
NM_145001	chr5	+	146594771	146708585	STK32A	-1.573	2.99e-05	-1.268	0.00396	111204
NR_004380	chr17	+	59577169	59577249	SNORD104	-1.572	0.000655	-1.406	0.00353	81
NM_001040195	chr1	+	11718728	11733415	AGTRAP	-1.57	0.00658	-1.676	0.000823	872
NM_001013031	chr10	-	108323410	108914282	SORCS1	-1.569	0.00291	-1.298	0.0043	60682
NM_052918	chr10	-	108323410	108914282	SORCS1	-1.569	0.00291	-1.298	0.0043	60682
NM_001343	chr5	-	39407536	39461092	DAB2	-1.569	0.000496	-1.282	0.00106	92
NM_001077180	chr16	+	21518356	21576293	METTL9	-1.568	6.59e-05	-1.315	0.00254	-81
NM_016025	chr16	+	21518356	21576293	METTL9	-1.568	6.59e-05	-1.315	0.00254	-81
NM_003068	chr8	-	49992793	49996541	SNAI2	-1.566	0.000106	-1.345	0.000653	-334
NM_015375	chr1	-	203378254	203447350	DSTYK	-1.563	0.00262	-1.462	0.00088	-25
NM_199462	chr1	-	203378254	203447350	DSTYK	-1.563	0.00262	-1.462	0.00088	-25
NM_001017369	chr4	+	166468267	166483675	SC4MOL	-1.558	0.00371	-2.263	0.000307	-167
NM_006745	chr4	+	166468267	166483675	SC4MOL	-1.558	0.00371	-2.263	0.000307	-167
NM_001425	chr19	+	53520440	53525622	EMP3	-1.558	0.00274	-1.512	5.68e-05	-3490
NM_030755	chr14	+	50776635	50794122	TMX1	-1.557	0.00113	-1.574	0.00134	165
NM_001136478	chr1	-	148457341	148475128	ANP32E	-1.557	0.0057	-1.229	0.00789	28
NM_001136479	chr1	-	148457341	148473650	ANP32E	-1.557	0.0057	-1.229	0.00789	-1450
NM_030920	chr1	-	148457341	148475128	ANP32E	-1.557	0.0057	-1.229	0.00789	28
NM_001008541	chr10	+	111959978	112037113	MXI1	-1.556	0.00519	-1.285	0.00882	15847
NM_005962	chr10	+	111975751	112037113	MXI1	-1.556	0.00519	-1.285	0.00882	74
NM_130439	chr10	+	111957352	112037113	MXI1	-1.556	0.00519	-1.285	0.00882	18473
NM_001002755	chr2	-	69476756	69518257	NFU1	-1.555	0.00132	-1.569	0.000421	307
NM_001002756	chr2	-	69476756	69518257	NFU1	-1.555	0.00132	-1.569	0.000421	307
NM_001002757	chr2	-	69476756	69518257	NFU1	-1.555	0.00132	-1.569	0.000421	307
NM_015700	chr2	-	69476756	69518257	NFU1	-1.555	0.00132	-1.569	0.000421	307
NM_020374	chr12	-	4467161	4517898	C12orf4	-1.555	0.00545	-1.253	0.00668	-127
NM_003583	chr12	+	66328778	66342711	DYRK2	-1.553	0.00535	-2.043	0.000847	12897
NM_006482	chr12	+	66328778	66342711	DYRK2	-1.553	0.00535	-2.043	0.000847	12897
NM_014372	chr1	+	51474532	51511707	RNF11	-1.553	0.00233	-1.388	0.00365	43
NM_001101669	chr4	-	143168631	143987054	INPP4B	-1.553	3.71e-05	-1.268	0.00436	280279
NM_003866	chr4	-	143168631	143987054	INPP4B	-1.553	3.71e-05	-1.268	0.00436	280279
NM_004567	chr3	-	48530120	48569231	PFKFB4	-1.552	0.0024	-1.385	0.00778	-4619
NM_001131035	chr5	+	80633157	80644719	ZCCHC9	-1.552	0.000275	-1.318	0.00373	-57
NM_001131036	chr5	+	80633157	80644719	ZCCHC9	-1.552	0.000275	-1.318	0.00373	-57
NM_032280	chr5	+	80633157	80644719	ZCCHC9	-1.552	0.000275	-1.318	0.00373	-57
NM_004820	chr8	-	65671082	65873902	CYP7B1	-1.55	0.000884	-1.628	0.000968	302
NM_001129	chr7	+	44110484	44120684	AEBP1	-1.548	0.00272	-1.208	0.00161	-3784
NM_022343	chr9	+	36126741	36153903	GLIPR2	-1.547	0.00187	-1.257	0.00609	18084
NM_030919	chr20	+	36988368	37015117	FAM83D	-1.545	0.000528	-1.776	0.00917	7
NM_000263	chr17	+	37941476	37949992	NAGLU	-1.545	0.00358	-1.345	0.00567	-376
NR_027662	chr7	-	95587468	95789395	SLC25A13	-1.542	0.000115	-1.372	0.00374	395
NR_027141	chr10	+	120853618	120887364	FAM45B	-1.542	0.000553	-1.356	0.00626	57
NM_005441	chr21	+	36679558	36710995	CHAF1B	-1.542	7.99e-06	-1.354	0.00833	18367
NM_018163	chr15	-	38847359	38886968	DNAJC17	-1.542	0.00847	-1.246	0.00394	-32
NM_024122	chrX	-	23761386	23835978	APOO	-1.541	0.00253	-1.166	0.00438	28
NR_026545	chrX	-	23761386	23835978	APOO	-1.541	0.00253	-1.166	0.00438	28
NM_175061	chr7	-	27836717	28186962	JAZF1	-1.54	0.000486	-1.599	0.00139	127687
NM_014783	chr15	+	30694982	30719160	ARHGAP11A	-1.54	0.000471	-1.403	0.0026	-257
NM_030915	chr2	+	30307900	30336403	LBH	-1.54	0.0026	-1.272	0.00294	-50
NM_138285	chr2	+	183697327	183734653	NUP35	-1.539	0.00166	-2.001	0.00601	198
NM_006009	chr12	-	47864849	47869128	TUBA1A	-1.538	0.000941	-2.021	8.22e-06	-72
NM_015009	chr3	-	73514341	73756762	PDZRN3	-1.537	0.00246	-1.903	0.000182	-263
NM_153811	chr14	+	60517584	60589012	SLC38A6	-1.537	0.00104	-1.532	0.00264	91
NM_002160	chr9	-	116822625	116920307	TNC	-1.535	0.00383	-4.359	0.00104	32
NM_003116	chr20	+	33667222	33672379	SPAG4	-1.534	0.00563	-2.223	0.00084	178
NM_005689	chr2	-	219782737	219791916	ABCB6	-1.534	0.000683	-1.309	0.005	-109
NM_001897	chr15	-	73753717	73792244	CSPG4	-1.531	0.00603	-1.79	0.000357	12719
NM_002627	chr10	+	3099751	3168996	PFKP	-1.531	0.000161	-1.354	0.000698	55199
NM_001098616	chr1	-	152445806	152459897	C1orf43	-1.53	0.000854	-1.222	0.00905	-3
NM_015449	chr1	-	152445806	152459897	C1orf43	-1.53	0.000854	-1.222	0.00905	-3
NM_001040197	chr1	+	11718728	11733415	AGTRAP	-1.529	0.00713	-1.636	0.000923	872
NM_020350	chr1	+	11718728	11733415	AGTRAP	-1.529	0.00713	-1.636	0.000923	872
NM_001325	chrX	+	99962003	99982579	CSTF2	-1.529	0.00103	-1.436	0.00319	47
NM_000285	chr19	-	38569694	38704639	PEPD	-1.529	0.00155	-1.283	0.00151	114
NM_001166056	chr19	-	38569694	38704639	PEPD	-1.529	0.00155	-1.283	0.00151	114
NM_001166057	chr19	-	38569694	38704639	PEPD	-1.529	0.00155	-1.283	0.00151	114
NM_001211	chr15	+	38240501	38300629	BUB1B	-1.528	0.000608	-1.311	0.0039	-26
NM_001160210	chr7	-	95587468	95789395	SLC25A13	-1.528	9.44e-05	-1.29	0.00859	395
NM_014251	chr7	-	95587467	95789395	SLC25A13	-1.528	9.44e-05	-1.29	0.00859	395
NM_001032282	chr8	-	103730182	103735344	KLF10	-1.526	0.000851	-1.782	0.000729	-56
NM_005655	chr8	-	103730182	103737159	KLF10	-1.526	0.000851	-1.782	0.000729	1759
NR_002326	chr16	-	1952974	1953108	SNORA64	-1.526	0.00529	-1.32	0.00456	-1817
NM_025076	chr2	-	106076190	106177227	UXS1	-1.525	0.00346	-1.874	0.00499	78852
NM_001017926	chr8	-	124329876	124355728	ZHX1	-1.525	0.00437	-1.6	0.00948	28
NM_007222	chr8	-	124329876	124355728	ZHX1	-1.525	0.00437	-1.6	0.00948	28
NM_020853	chr12	+	13088581	13127650	KIAA1467	-1.524	0.00874	-1.525	0.000384	19
NM_001017406	chr1	+	33055762	33073252	S100PBP	-1.524	0.000826	-1.418	0.00124	13
NM_003675	chr10	+	13668944	13712874	PRPF18	-1.521	0.00072	-1.498	0.00182	6
NR_027793	chr6	-	10536003	10543041	C6orf218	-1.521	0.00237	-1.349	0.00118	16
NM_020715	chr14	+	67069760	67126008	PLEKHH1	-1.52	0.000675	-1.378	0.0033	6090
NM_003362	chr12	+	108020389	108033181	UNG	-1.519	0.00242	-1.36	0.00779	-164
NM_080911	chr12	+	108019797	108033181	UNG	-1.519	0.00242	-1.36	0.00779	428
NM_005261	chr8	-	95330662	95343723	GEM	-1.518	0.00234	-1.369	0.00469	-27
NM_181702	chr8	-	95330662	95343723	GEM	-1.518	0.00234	-1.369	0.00469	-27
NM_024820	chr9	-	125203690	125732238	DENND1A	-1.517	0.00235	-1.303	0.00434	38
NM_001130862	chr12	+	4518210	4539473	RAD51AP1	-1.515	0.00101	-1.622	0.00141	-185
NM_006479	chr12	+	4518210	4539473	RAD51AP1	-1.515	0.00101	-1.622	0.00141	-185
NM_002692	chr14	-	49180028	49224685	POLE2	-1.515	0.000308	-1.445	0.00322	35
NM_014673	chr8	+	109525028	109568312	TTC35	-1.515	0.000496	-1.292	0.00242	47
NM_001003794	chr3	-	128890598	129024741	MGLL	-1.514	0.000764	-1.843	0.000449	41666
NM_007283	chr3	-	128890598	129024391	MGLL	-1.514	0.000764	-1.843	0.000449	41316
NM_174931	chr2	+	37165097	37177242	CCDC75	-1.514	0.00479	-1.332	0.00486	-247
NM_001009880	chr22	-	43966786	44015314	C22orf9	-1.514	5.78e-05	-1.228	0.00377	14639
NM_015264	chr22	-	43966786	43987011	C22orf9	-1.514	5.78e-05	-1.228	0.00377	9936
NR_027363	chr12	+	2856625	2868885	C12orf32	-1.513	0.000528	-1.374	0.00711	300
NR_027364	chr12	+	2856625	2868885	C12orf32	-1.513	0.000528	-1.374	0.00711	300
NR_027365	chr12	+	2856625	2868885	C12orf32	-1.513	0.000528	-1.374	0.00711	300
NM_017768	chr1	-	70383073	70443949	LRRC40	-1.513	0.00125	-1.238	0.00844	49
NM_006469	chr1	-	183532144	183553084	IVNS1ABP	-1.512	0.000531	-1.841	0.000357	284
NM_000403	chr1	-	23994675	23999621	GALE	-1.512	0.000346	-1.347	0.00118	-329
NM_001008216	chr1	-	23994675	23999881	GALE	-1.512	0.000346	-1.347	0.00118	-69
NM_001127621	chr1	-	23994675	23998647	GALE	-1.512	0.000346	-1.347	0.00118	-1303
NM_001031719	chr13	-	51242920	51276235	DHRS12	-1.512	0.00203	-1.337	0.00628	185
NM_173814	chr15	-	53691041	53822469	PRTG	-1.512	0.00434	-1.327	0.00573	-206
NM_175047	chr7	+	99771672	99803388	PILRB	-1.51	0.00622	-1.703	0.00068	-172
NM_022449	chr2	-	238147703	238164508	RAB17	-1.51	0.000639	-1.291	0.00631	-617
NR_033308	chr2	-	238147703	238164508	RAB17	-1.51	0.000639	-1.291	0.00631	-617
NM_032520	chr16	+	1341900	1353352	GNPTG	-1.509	0.00529	-1.675	0.00216	25
NM_021008	chr11	-	634224	685740	DEAF1	-1.507	0.00629	-1.487	0.00141	-85
NM_000304	chr17	-	15073821	15109369	PMP22	-1.507	0.0047	-1.321	0.00265	7719
NM_153321	chr17	-	15073820	15106614	PMP22	-1.507	0.0047	-1.321	0.00265	4964
NM_153322	chr17	-	15073821	15104818	PMP22	-1.507	0.0047	-1.321	0.00265	3168
NM_003618	chr2	-	39329925	39517723	MAP4K3	-1.506	0.00108	-1.392	0.00281	-177
NM_002959	chr1	-	109653714	109742086	SORT1	-1.506	0.000471	-1.329	0.00371	-1514
NM_001134296	chr8	+	42129620	42147858	AP3M2	-1.505	0.00029	-1.334	0.00429	-220
NM_006803	chr8	+	42129620	42147858	AP3M2	-1.505	0.00029	-1.334	0.00429	-220
NM_001237	chr4	-	122957048	122964538	CCNA2	-1.504	0.0013	-2.376	0.00357	138
NM_001013694	chr22	+	25209849	25217904	SRRD	-1.504	0.00914	-1.229	0.00988	-99
NM_173083	chr1	-	224485485	224563821	LIN9	-1.503	0.00933	-1.302	0.00584	371
NM_016407	chr20	+	54477053	54527349	C20orf43	-1.501	0.00167	-1.283	0.00696	-78
NM_001164674	chr3	-	4377828	4483966	SUMF1	-1.498	0.00252	-1.321	0.000463	66
NM_001164675	chr3	-	4377828	4483966	SUMF1	-1.498	0.00252	-1.321	0.000463	66
NM_182760	chr3	-	4377828	4483966	SUMF1	-1.498	0.00252	-1.321	0.000463	66
NM_014740	chr17	-	75723608	75735577	EIF4A3	-1.497	0.00329	-1.356	0.00808	-123
NM_013440	chr7	+	99771672	99803388	PILRB	-1.495	0.00634	-1.651	0.000982	-172
NM_025065	chr1	+	84717507	84736621	RPF1	-1.495	0.000924	-1.295	0.00477	68
NM_001008405	chr7	+	107008439	107050998	BCAP29	-1.494	0.000471	-1.235	0.00081	-489
NM_001130158	chr2	+	191818351	191998360	MYO1B	-1.494	0.00316	-1.206	0.00951	49
NM_001161819	chr2	+	191818498	191998362	MYO1B	-1.494	0.00316	-1.206	0.00951	-98
NM_012223	chr2	+	191818351	191998360	MYO1B	-1.494	0.00316	-1.206	0.00951	49
NM_012244	chr14	-	22664343	22722689	SLC7A8	-1.493	0.00125	-1.715	0.000883	9189
NM_182728	chr14	-	22664343	22693450	SLC7A8	-1.493	0.00125	-1.715	0.000883	0
NM_017512	chr18	-	663860	702662	ENOSF1	-1.493	0.000565	-1.458	0.000511	387
NM_202758	chr18	-	663860	702517	ENOSF1	-1.493	0.000565	-1.458	0.000511	242
NM_001171653	chr2	-	144858411	144994428	ZEB2	-1.493	0.00128	-1.282	0.00429	78
NM_014795	chr2	-	144858411	144994428	ZEB2	-1.493	0.00128	-1.282	0.00429	78
NM_000320	chr4	-	17097117	17122955	QDPR	-1.492	0.000248	-1.454	0.000429	-20
NM_014637	chr8	+	66719441	66785352	MTFR1	-1.492	0.00394	-1.309	0.0044	409
NM_000182	chr2	-	26267007	26321098	HADHA	-1.492	0.00613	-1.236	0.00988	-27
NM_001131015	chr9	-	129968165	130006483	CIZ1	-1.491	0.00241	-2.532	0.00311	11283
NM_001131016	chr9	-	129968165	129993689	CIZ1	-1.491	0.00241	-2.532	0.00311	-86
NM_001131017	chr9	-	129968165	129993689	CIZ1	-1.491	0.00241	-2.532	0.00311	-86
NM_001131018	chr9	-	129968165	129993689	CIZ1	-1.491	0.00241	-2.532	0.00311	-86
NM_012127	chr9	-	129968164	130006483	CIZ1	-1.491	0.00241	-2.532	0.00311	11283
NM_001009996	chr3	-	49027438	49031021	DALRD3	-1.491	0.00198	-1.392	0.00435	96
NM_018114	chr3	-	49027438	49033471	DALRD3	-1.491	0.00198	-1.392	0.00435	-804
NM_006556	chr1	-	153163831	153176108	PMVK	-1.491	0.00153	-1.301	0.00517	408
NM_032505	chr3	+	67131416	67144320	KBTBD8	-1.49	0.000958	-1.336	0.00394	-141
NM_002970	chrX	+	23711195	23714246	SAT1	-1.489	0.000804	-1.568	0.000307	30
NR_027783	chrX	+	23711195	23714246	SAT1	-1.489	0.000804	-1.568	0.000307	30
NM_001143788	chr12	+	41006213	41122031	PPHLN1	-1.488	0.00117	-1.245	0.00138	-38
NM_001143789	chr12	+	41006213	41122031	PPHLN1	-1.488	0.00117	-1.245	0.00138	-38
NM_201439	chr12	+	41006213	41122032	PPHLN1	-1.488	0.00117	-1.245	0.00138	-38
NM_201440	chr12	+	41006213	41122032	PPHLN1	-1.488	0.00117	-1.245	0.00138	-38
NM_201515	chr12	+	41006213	41122032	PPHLN1	-1.488	0.00117	-1.245	0.00138	-38
NM_017828	chr15	+	73415426	73419667	COMMD4	-1.487	0.000261	-1.25	0.00901	49
NM_001254	chr17	+	35697671	35712939	CDC6	-1.486	0.00213	-1.465	0.00831	-96
NM_003129	chr8	+	126079900	126103707	SQLE	-1.486	0.00358	-1.454	0.0026	50
NM_001110	chr15	-	56675801	56829469	ADAM10	-1.486	0.000884	-1.346	0.00133	-6
NM_174908	chr3	+	192529567	192599152	CCDC50	-1.485	0.00703	-1.588	0.00973	258
NM_178335	chr3	+	192529567	192599152	CCDC50	-1.485	0.00703	-1.588	0.00973	258
NM_001024372	chr8	+	104222096	104311709	BAALC	-1.485	0.00115	-1.445	0.00408	44104
NM_024812	chr8	+	104222096	104311709	BAALC	-1.485	0.00115	-1.445	0.00408	44104
NM_001008712	chr8	+	30361485	30524571	RBPMS	-1.485	0.000487	-1.217	0.0091	11265
NM_004104	chr17	-	77629502	77649395	FASN	-1.483	0.00669	-1.431	0.00399	-30
NM_007299	chr17	-	38449838	38530994	BRCA1	-1.483	0.000219	-1.357	0.00882	-81
NM_176096	chr17	+	43403427	43414146	CDK5RAP3	-1.482	0.00469	-1.512	0.00188	-52
NM_016080	chr17	-	609299	632321	GLOD4	-1.482	0.00102	-1.384	0.00434	21
NM_207047	chr1	-	148862377	148868233	ENSA	-1.482	0.00549	-1.326	0.000713	-367
NM_003255	chr17	-	74360653	74433067	TIMP2	-1.48	0.000766	-1.411	0.000689	41492
NM_004672	chr1	-	27554256	27565924	MAP3K6	-1.48	0.00215	-1.268	0.00571	-26
NM_018639	chr12	-	116954879	116983334	WSB2	-1.478	0.00139	-1.411	0.00311	-1316
NM_001039619	chr14	-	22459572	22468501	PRMT5	-1.478	0.00549	-1.358	0.00333	-449
NM_006109	chr14	-	22459572	22468501	PRMT5	-1.478	0.00549	-1.358	0.00333	-449
NM_178517	chr17	+	31965515	31969263	PIGW	-1.476	0.00103	-1.556	0.00141	-165
NM_002467	chr8	+	128817496	128822860	MYC	-1.476	0.000803	-1.438	0.00285	-121
NM_152903	chr13	-	40599708	40604936	KBTBD6	-1.475	0.000248	-1.628	0.00104	-39
NM_007280	chr15	-	39388757	39412111	OIP5	-1.475	0.00236	-1.393	0.00274	86
NM_016401	chr11	+	85690900	85734632	C11orf73	-1.474	0.00104	-1.31	0.00335	50
NM_015994	chr14	-	66874341	66896344	ATP6V1D	-1.474	0.00179	-1.286	0.00905	-6
NM_007254	chr19	-	55056272	55062630	PNKP	-1.472	0.000483	-1.327	0.00267	155
NM_006066	chr1	+	45789084	45808308	AKR1A1	-1.472	0.00116	-1.313	0.00764	41
NM_153326	chr1	+	45789084	45808308	AKR1A1	-1.472	0.00116	-1.313	0.00764	41
NM_001025077	chr10	+	11087264	11418678	CELF2	-1.47	0.000536	-1.316	0.000705	159711
NM_022100	chr1	-	173249750	173259184	MRPS14	-1.47	0.00552	-1.215	0.0039	-66
NM_152740	chr7	-	27531584	27669145	HIBADH	-1.469	0.00241	-1.598	0.000195	-280
NM_018295	chr7	+	134483305	134501506	TMEM140	-1.469	0.000534	-1.474	0.00346	-155
NM_019896	chr2	+	75039282	75050367	POLE4	-1.469	0.000851	-1.364	0.00111	168
NM_001078166	chr17	-	53433278	53439706	SRSF1	-1.468	0.00432	-1.3	0.00709	31
NM_006924	chr17	-	53433278	53439706	SRSF1	-1.468	0.00432	-1.3	0.00709	31
NM_001172702	chr14	+	60517584	60620203	SLC38A6	-1.467	0.000582	-1.488	0.00333	91
NR_033344	chr14	+	60517717	60620203	SLC38A6	-1.467	0.000582	-1.488	0.00333	-42
NM_001153	chr2	+	69822630	69907100	ANXA4	-1.467	0.000471	-1.376	0.00757	21295
NM_003201	chr10	+	59815181	59825903	TFAM	-1.466	0.0015	-1.712	0.0072	-81
NM_002767	chr17	+	18702216	18775305	PRPSAP2	-1.466	0.00265	-1.478	0.00068	-41
NM_012180	chr4	-	175394384	175441977	FBXO8	-1.466	0.00502	-1.425	0.006	377
NM_014746	chr2	+	6974973	7101760	RNF144A	-1.466	0.00113	-1.301	0.00914	-1898
NM_033427	chr7	-	117137941	117300797	CTTNBP2	-1.465	0.00174	-1.429	0.000673	172
NM_003157	chr3	-	52719835	52780005	NEK4	-1.463	0.00424	-1.767	0.00068	-95
NM_015072	chr14	+	75197303	75491178	TTLL5	-1.462	0.00104	-1.319	0.00951	-103
NM_001005735	chr22	-	27413730	27467822	CHEK2	-1.461	0.000349	-1.244	0.00696	-278
NM_007194	chr22	-	27413730	27467822	CHEK2	-1.461	0.000349	-1.244	0.00696	-278
NM_145862	chr22	-	27413730	27467822	CHEK2	-1.461	0.000349	-1.244	0.00696	-278
NM_001017964	chr22	-	20312378	20314340	YDJC	-1.46	0.00151	-1.348	0.00136	315
NM_000242	chr10	-	54195145	54201466	MBL2	-1.457	0.00128	-1.34	0.00359	1466
NM_003878	chr8	-	64090196	64114164	GGH	-1.456	0.00134	-1.578	0.00209	239
NM_005871	chr10	-	112042787	112054697	SMNDC1	-1.456	0.00645	-1.4	0.00357	-178
NM_001007027	chr11	-	77489635	77528347	ALG8	-1.456	0.00633	-1.248	0.00155	72
NM_024079	chr11	-	77489635	77528347	ALG8	-1.456	0.00633	-1.248	0.00155	72
NM_000181	chr7	-	65063109	65084736	GUSB	-1.455	0.00659	-1.208	0.00446	61
NM_001166691	chr6	+	80771040	80808963	TTK	-1.453	0.00101	-1.376	0.00308	-40
NM_003318	chr6	+	80771040	80808963	TTK	-1.453	0.00101	-1.376	0.00308	-40
NM_014078	chr8	-	121477263	121526828	MRPL13	-1.453	0.00151	-1.291	0.00664	203
NM_203458	chr1	+	143920467	143997269	NOTCH2NL	-1.452	0.00113	-1.507	6.93e-05	-67
NM_015379	chr7	+	97748914	97758775	BRI3	-1.452	8.5e-05	-1.207	0.00444	1636
NM_001853	chr20	+	60918858	60942956	COL9A3	-1.451	0.00674	-1.928	0.000883	-83
NM_032525	chr18	+	12298256	12316568	TUBB6	-1.451	0.00521	-1.235	0.00322	19
NM_002574	chr1	-	45749293	45760196	PRDX1	-1.45	0.00666	-1.371	0.00333	-29
NM_181696	chr1	-	45749293	45760196	PRDX1	-1.45	0.00666	-1.371	0.00333	-29
NM_181697	chr1	-	45749293	45760196	PRDX1	-1.45	0.00666	-1.371	0.00333	-29
NM_138408	chr6	+	111386455	111395782	GTF3C6	-1.45	0.00708	-1.292	0.00154	95
NM_001130912	chr13	+	52124831	52160434	SUGT1	-1.449	0.00468	-1.369	0.00434	-131
NM_006704	chr13	+	52124831	52160434	SUGT1	-1.449	0.00468	-1.369	0.00434	-131
NM_147134	chr9	+	33280417	33338719	NFX1	-1.449	0.000359	-1.292	0.00523	-42
NM_003101	chr1	+	177529639	177591076	SOAT1	-1.448	0.000808	-1.54	0.00474	6411
NM_001483	chr7	+	55999789	56035365	GBAS	-1.448	0.000663	-1.362	0.00159	86
NM_052978	chr14	-	50532534	50632172	TRIM9	-1.447	0.00416	-1.516	0.00586	-578
NM_014722	chr6	-	24912491	25019174	FAM65B	-1.447	0.00494	-1.509	0.00171	2624
NM_001145770	chr16	+	56211410	56256445	GPR56	-1.447	0.000781	-1.43	0.00605	3815
NM_001145771	chr16	+	56219919	56256445	GPR56	-1.447	0.000781	-1.43	0.00605	-4694
NM_001145772	chr16	+	56219919	56256445	GPR56	-1.447	0.000781	-1.43	0.00605	-4694
NM_001145773	chr16	+	56219919	56256445	GPR56	-1.447	0.000781	-1.43	0.00605	-4694
NM_005682	chr16	+	56211410	56256445	GPR56	-1.447	0.000781	-1.43	0.00605	3815
NM_201524	chr16	+	56219919	56256445	GPR56	-1.447	0.000781	-1.43	0.00605	-4694
NM_201525	chr16	+	56219919	56256445	GPR56	-1.447	0.000781	-1.43	0.00605	-4694
NM_003848	chr3	-	67507831	67787728	SUCLG2	-1.447	0.000481	-1.292	0.00332	78
NM_006347	chr1	+	42896634	42915016	PPIH	-1.447	0.00473	-1.271	0.00561	41
NM_000201	chr19	+	10242516	10258291	ICAM1	-1.446	0.000829	-1.41	0.0038	59
NM_144989	chr1	+	223183985	223222249	DNAH14	-1.446	0.000471	-1.325	0.00365	115
NM_004523	chr10	+	94342804	94405130	KIF11	-1.445	0.00531	-1.613	0.00914	-4
NM_001114636	chr2	-	58239881	58322019	FANCL	-1.444	0.00217	-1.55	0.000511	-6
NM_018062	chr2	-	58239881	58322019	FANCL	-1.444	0.00217	-1.55	0.000511	-6
NM_001185072	chr7	+	89870647	89883202	CLDN12	-1.443	0.00134	-1.69	0.00335	128
NM_001185073	chr7	+	89870647	89883202	CLDN12	-1.443	0.00134	-1.69	0.00335	128
NM_012129	chr7	+	89870647	89883202	CLDN12	-1.443	0.00134	-1.69	0.00335	128
NM_001164814	chr14	-	22597615	22634663	ACIN1	-1.443	0.0059	-1.401	0.00284	463
NM_001164815	chr14	-	22597615	22634663	ACIN1	-1.443	0.0059	-1.401	0.00284	463
NM_001164816	chr14	-	22597615	22610619	ACIN1	-1.443	0.0059	-1.401	0.00284	44
NM_001164817	chr14	-	22597615	22610619	ACIN1	-1.443	0.0059	-1.401	0.00284	44
NM_014977	chr14	-	22597613	22634663	ACIN1	-1.443	0.0059	-1.401	0.00284	463
NM_016074	chr1	+	148137778	148138971	BOLA1	-1.443	0.000279	-1.365	0.00068	-28
NM_002592	chr20	-	5043598	5055268	PCNA	-1.443	0.000901	-1.287	0.00527	-132
NM_182649	chr20	-	5043598	5048647	PCNA	-1.443	0.000901	-1.287	0.00527	-103
NM_198578	chr12	+	38905079	39049353	LRRK2	-1.442	0.00506	-1.315	0.0036	1746
NM_001111077	chr6	-	159106760	159160444	EZR	-1.441	0.00223	-1.428	0.0052	-31
NM_003379	chr6	-	159106760	159159328	EZR	-1.441	0.00223	-1.428	0.0052	-1147
NM_004755	chr14	-	90406922	90596746	RPS6KA5	-1.441	0.000481	-1.382	0.00764	-29
NM_001164093	chr12	+	6703709	6711300	COPS7A	-1.441	0.00339	-1.265	0.00374	-184
NM_001164094	chr12	+	6703410	6711300	COPS7A	-1.441	0.00339	-1.265	0.00374	115
NM_001164095	chr12	+	6703505	6711300	COPS7A	-1.441	0.00339	-1.265	0.00374	20
NM_016319	chr12	+	6703440	6711300	COPS7A	-1.441	0.00339	-1.265	0.00374	85
NM_022090	chr5	-	159752732	159759638	C5orf54	-1.44	0.0044	-1.394	0.00295	-187
NM_001165417	chr17	-	4781171	4784207	SLC25A11	-1.44	0.000528	-1.307	0.00746	57
NM_001165418	chr17	-	4781171	4784207	SLC25A11	-1.44	0.000528	-1.307	0.00746	57
NM_003562	chr17	-	4781171	4784207	SLC25A11	-1.44	0.000528	-1.307	0.00746	57
NM_003258	chr17	-	73681754	73694880	TK1	-1.439	0.0058	-1.514	0.00357	-145
NM_002641	chrX	-	15247493	15263597	PIGA	-1.436	0.00747	-1.647	0.000948	-78
NM_020473	chrX	-	15247493	15263597	PIGA	-1.436	0.00747	-1.647	0.000948	-78
NM_002013	chr14	-	44654552	44673482	FKBP3	-1.436	0.00119	-1.557	0.00236	57
NM_001168724	chr11	+	86426533	86717523	TMEM135	-1.436	0.00209	-1.523	0.00236	227467
NM_022918	chr11	+	86426533	86717523	TMEM135	-1.436	0.00209	-1.523	0.00236	227467
NR_033149	chr11	+	86426533	86717523	TMEM135	-1.436	0.00209	-1.523	0.00236	227467
NM_005418	chr11	-	8671474	8889074	ST5	-1.436	0.00341	-1.238	0.0076	98224
NM_139157	chr11	-	8671474	8789458	ST5	-1.436	0.00341	-1.238	0.0076	-1392
NM_213618	chr11	-	8671474	8788800	ST5	-1.436	0.00341	-1.238	0.0076	-2050
NM_174921	chr4	-	39228940	39316876	C4orf34	-1.434	0.00188	-1.53	0.00205	-274
NM_020461	chr22	-	48998244	49025527	TUBGCP6	-1.434	0.00445	-1.507	0.00163	-73
NM_001033578	chr8	+	67787444	67936811	SGK3	-1.434	0.00248	-1.384	0.00429	62406
NM_013257	chr8	+	67850015	67936811	SGK3	-1.434	0.00248	-1.384	0.00429	-165
NM_170709	chr8	+	67850015	67936811	SGK3	-1.434	0.00248	-1.384	0.00429	-165
NM_001031684	chr2	-	38824246	38832140	SRSF7	-1.434	0.000207	-1.244	0.000912	390
NM_001769	chr12	+	6179815	6217688	CD9	-1.433	0.00786	-1.469	0.00422	29510
NM_004599	chr22	+	40559051	40632321	SREBF2	-1.433	0.00582	-1.469	0.000964	-26
NM_002675	chr15	+	72074066	72122770	PML	-1.433	0.00103	-1.282	0.00846	-2341
NM_033249	chr15	+	72074066	72122770	PML	-1.433	0.00103	-1.282	0.00846	-2341
NM_000829	chr11	+	104986009	105358029	GRIA4	-1.433	0.00563	-1.269	0.0034	325891
NM_001077243	chr11	+	104986009	105358029	GRIA4	-1.433	0.00563	-1.269	0.0034	325891
NM_006845	chr1	+	44978076	45006025	KIF2C	-1.432	0.00323	-1.401	0.00442	-126
NM_001102610	chr15	+	20384835	20424224	TUBGCP5	-1.431	0.00433	-1.454	0.00102	140
NM_032783	chr4	-	170145316	170168043	CBR4	-1.431	0.00434	-1.251	0.00308	-32
NM_012296	chr11	-	77603984	77730574	GAB2	-1.43	0.000692	-1.194	0.00327	-3126
NM_080491	chr11	-	77603984	77806516	GAB2	-1.43	0.000692	-1.194	0.00327	72816
NM_002524	chr1	-	115048600	115061038	NRAS	-1.428	0.00473	-2.464	0.00234	163
NM_003272	chr1	+	234372454	234438831	GPR137B	-1.428	0.000308	-1.27	0.000883	4696
NM_018174	chr19	+	17691302	17706324	MAP1S	-1.427	0.00207	-1.295	0.0091	-2
NM_001145315	chr20	-	34813608	34835644	DSN1	-1.427	0.00954	-1.207	0.00886	-56
NM_001145316	chr20	-	34813608	34835568	DSN1	-1.427	0.00954	-1.207	0.00886	-132
NM_001145317	chr20	-	34813608	34835644	DSN1	-1.427	0.00954	-1.207	0.00886	-56
NM_001145318	chr20	-	34813608	34835644	DSN1	-1.427	0.00954	-1.207	0.00886	-56
NM_024918	chr20	-	34813608	34835568	DSN1	-1.427	0.00954	-1.207	0.00886	-132
NM_000666	chr3	+	51992602	51998258	ACY1	-1.426	0.0011	-1.394	0.00298	-177
NM_001004720	chr2	+	105834635	105877162	NCK2	-1.426	0.00119	-1.265	0.00711	22090
NM_001134709	chr6	-	18332380	18372778	DEK	-1.426	0.00684	-1.242	0.00435	103
NM_003472	chr6	-	18332378	18372778	DEK	-1.426	0.00684	-1.242	0.00435	103
NM_000034	chr16	+	29971991	29989236	ALDOA	-1.425	0.00675	-1.206	0.00917	-66
NM_001127617	chr16	+	29983473	29989236	ALDOA	-1.425	0.00675	-1.206	0.00917	727
NM_184041	chr16	+	29984544	29989236	ALDOA	-1.425	0.00675	-1.206	0.00917	-344
NM_184043	chr16	+	29983100	29989236	ALDOA	-1.425	0.00675	-1.206	0.00917	1100
NM_006837	chr8	-	68117868	68137116	COPS5	-1.424	0.00615	-1.336	0.00718	41
NM_014671	chr7	+	156624415	156754827	UBE3C	-1.423	0.000508	-1.435	0.00406	35
NM_015027	chr16	+	14976333	15039053	PDXDC1	-1.423	0.00483	-1.244	0.00783	217
NM_052865	chr20	+	17897761	17919762	C20orf72	-1.422	0.00209	-1.533	0.00151	89
NM_006407	chr3	+	69216779	69237929	ARL6IP5	-1.421	0.00315	-1.355	0.00122	-29
NM_004447	chr12	-	15664342	15833777	EPS8	-1.42	0.00108	-1.241	0.00122	27
NM_000786	chr7	-	91579398	91601776	CYP51A1	-1.419	0.00904	-1.795	0.00169	126
NM_001146152	chr7	-	91579399	91601995	CYP51A1	-1.419	0.00904	-1.795	0.00169	345
NM_005500	chr19	+	52325919	52405732	SAE1	-1.419	0.00109	-1.298	0.00262	106
NR_027280	chr19	+	52325954	52405732	SAE1	-1.419	0.00109	-1.298	0.00262	71
NM_002883	chr22	-	39971560	40012162	RANGAP1	-1.419	0.00261	-1.281	0.00837	-63
NM_053034	chr2	+	69093779	69253191	ANTXR1	-1.417	0.00204	-1.668	0.00151	-104
NM_024625	chr7	-	138395623	138445005	ZC3HAV1	-1.417	0.00632	-1.455	0.00339	905
NM_001130065	chr19	+	17047590	17185104	MYO9B	-1.417	0.00163	-1.393	0.00921	-340
NM_004145	chr19	+	17047590	17185104	MYO9B	-1.417	0.00163	-1.393	0.00921	-340
NM_001031712	chr6	+	126349268	126402113	TRMT11	-1.417	0.000696	-1.388	0.00274	132
NM_199069	chr3	+	49034077	49035930	NDUFAF3	-1.417	0.00145	-1.247	0.00791	198
NM_199070	chr3	+	49034077	49035930	NDUFAF3	-1.417	0.00145	-1.247	0.00791	198
NM_199073	chr3	+	49033621	49035930	NDUFAF3	-1.417	0.00145	-1.247	0.00791	654
NM_199074	chr3	+	49032911	49035930	NDUFAF3	-1.417	0.00145	-1.247	0.00791	1364
NM_001105244	chr18	+	7557313	8396859	PTPRM	-1.416	0.000623	-1.582	0.00133	-263
NM_002845	chr18	+	7557313	8396859	PTPRM	-1.416	0.000623	-1.582	0.00133	-263
NM_000018	chr17	+	7063876	7069309	ACADVL	-1.416	0.0048	-1.385	0.000689	99
NM_001033859	chr17	+	7063876	7069309	ACADVL	-1.416	0.0048	-1.385	0.000689	99
NM_213720	chr22	-	22438020	22440141	CHCHD10	-1.413	0.00243	-1.705	0.000307	-109
NM_022491	chr12	+	117298740	117340223	SUDS3	-1.413	0.00636	-1.611	0.00917	-140
NM_014026	chr11	+	125678856	125720854	DCPS	-1.413	0.00062	-1.214	0.00449	369
NM_001040194	chr1	+	11718728	11733415	AGTRAP	-1.412	0.00659	-1.656	0.000883	872
NM_001040196	chr1	+	11718728	11733415	AGTRAP	-1.412	0.00659	-1.656	0.000883	872
NM_007315	chr2	-	191542006	191587221	STAT1	-1.412	0.00285	-1.216	0.00905	-4
NM_018706	chr10	+	12150939	12205230	DHTKD1	-1.412	0.00206	-1.203	0.00383	61
NM_007047	chr6	+	26473376	26486527	BTN3A2	-1.411	0.000565	-1.263	0.00601	199
NM_001031739	chrX	-	15172031	15198214	ASB9	-1.411	0.00563	-1.228	0.00308	164
NM_001168530	chrX	-	15172031	15198214	ASB9	-1.411	0.00563	-1.228	0.00308	164
NM_001168531	chrX	-	15172031	15198510	ASB9	-1.411	0.00563	-1.228	0.00308	460
NM_024087	chrX	-	15172031	15198214	ASB9	-1.411	0.00563	-1.228	0.00308	164
NM_198463	chr3	-	58702776	59010755	C3orf67	-1.41	0.0058	-1.467	0.00267	55
NM_001190263	chr2	-	68122835	68143663	C1D	-1.41	0.000553	-1.458	0.00719	-12
NM_001190265	chr2	-	68122835	68143663	C1D	-1.41	0.000553	-1.458	0.00719	-12
NM_006333	chr2	-	68122835	68143663	C1D	-1.41	0.000553	-1.458	0.00719	-12
NM_173177	chr2	-	68122835	68143663	C1D	-1.41	0.000553	-1.458	0.00719	-12
NM_001498	chr6	-	53470098	53517790	GCLC	-1.41	0.00259	-1.303	0.00873	-35
NM_138798	chr2	-	99152157	99163924	MITD1	-1.41	0.0026	-1.235	0.00421	-51
NM_012343	chr5	+	43638547	43741425	NNT	-1.409	0.000726	-1.469	0.00213	-572
NM_182977	chr5	+	43638985	43741425	NNT	-1.409	0.000726	-1.469	0.00213	-1010
NM_001161841	chr20	-	45719556	45848767	SULF2	-1.409	0.00544	-1.404	0.00586	52492
NM_018837	chr20	-	45719556	45848215	SULF2	-1.409	0.00544	-1.404	0.00586	51940
NM_198596	chr20	-	45719556	45848767	SULF2	-1.409	0.00544	-1.404	0.00586	52492
NM_001164603	chr20	+	30409807	30424011	ASXL1	-1.409	0.00909	-1.377	0.00589	-132
NM_001018055	chrX	+	153952903	154004543	BRCC3	-1.409	0.00954	-1.202	0.00426	72
NM_024332	chrX	+	153952903	154004543	BRCC3	-1.409	0.00954	-1.202	0.00426	72
NM_016332	chr16	-	1928234	1933295	SEPX1	-1.408	0.00535	-1.357	0.00808	45
NM_000408	chr2	+	157001145	157151160	GPD2	-1.408	0.00131	-1.342	0.0011	-145
NM_001083112	chr2	+	157000210	157151160	GPD2	-1.408	0.00131	-1.342	0.0011	790
NM_006819	chr11	+	63710162	63728596	STIP1	-1.407	0.00225	-1.267	0.00859	-337
NM_018838	chr12	-	93889240	93921642	NDUFA12	-1.406	0.00582	-1.518	0.00198	42
NM_000688	chr3	+	52207183	52223383	ALAS1	-1.406	0.00259	-1.333	0.00886	-83
NM_199166	chr3	+	52207155	52223383	ALAS1	-1.406	0.00259	-1.333	0.00886	-55
NM_005746	chr7	-	105675967	105712874	NAMPT	-1.406	0.00603	-1.306	0.00674	74
NM_152787	chrX	-	30755479	30817432	TAB3	-1.406	0.00669	-1.295	0.00686	-68
NM_014905	chr2	+	191453791	191538021	GLS	-1.406	0.00619	-1.232	0.00236	-166
NM_001080849	chr9	-	138376172	138378062	DNLZ	-1.405	0.00495	-1.435	0.00236	12
NM_001124756	chr20	+	42972116	43001376	PABPC1L	-1.404	0.00541	-1.619	0.00285	234
NM_015231	chr11	-	47756245	47826633	NUP160	-1.404	0.00973	-1.353	0.00536	183
NM_171846	chr15	+	61201084	61209079	LACTB	-1.404	0.00102	-1.34	0.00165	-34
NM_001161344	chr12	-	131927010	131974277	CHFR	-1.404	0.00205	-1.272	0.00248	-173
NM_001161345	chr12	-	131927010	131974277	CHFR	-1.404	0.00205	-1.272	0.00248	-173
NM_001161346	chr12	-	131927010	131974277	CHFR	-1.404	0.00205	-1.272	0.00248	-173
NM_001161347	chr12	-	131927010	131974277	CHFR	-1.404	0.00205	-1.272	0.00248	-173
NM_018223	chr12	-	131927010	131974277	CHFR	-1.404	0.00205	-1.272	0.00248	-173
NM_014705	chr7	-	111153399	111633698	DOCK4	-1.401	0.00633	-1.593	0.000406	-177
NM_003099	chr15	+	62175229	62223486	SNX1	-1.4	0.00933	-1.504	0.00538	46
NM_148955	chr15	+	62175229	62223486	SNX1	-1.4	0.00933	-1.504	0.00538	46
NM_001142465	chr19	-	11477744	11500987	ECSIT	-1.4	0.00184	-1.359	0.00364	112
NM_016581	chr19	-	11477744	11500987	ECSIT	-1.4	0.00184	-1.359	0.00364	112
NR_024551	chr19	-	11477744	11500680	ECSIT	-1.4	0.00184	-1.359	0.00364	-195
NM_001145076	chr2	+	42249993	42413190	EML4	-1.4	0.00511	-1.346	0.00791	232
NM_019063	chr2	+	42249993	42413190	EML4	-1.4	0.00511	-1.346	0.00791	232
NM_145648	chr12	-	127843692	127874494	SLC15A4	-1.4	0.000423	-1.268	0.00591	-81
NM_182944	chr14	-	50263700	50367589	NIN	-1.4	0.00227	-1.254	0.00747	55614
NM_014802	chr12	-	22492784	22588719	KIAA0528	-1.398	0.00544	-1.287	0.00151	19
NM_001143917	chr15	-	49802553	49830942	LYSMD2	-1.397	0.00424	-1.509	0.00265	13642
NM_153374	chr15	-	49802553	49817612	LYSMD2	-1.397	0.00424	-1.509	0.00265	312
NM_174889	chr5	+	60276712	60484621	NDUFAF2	-1.397	0.000656	-1.323	0.00392	-37
NM_014254	chr12	+	62459903	62489154	TMEM5	-1.397	0.00102	-1.177	0.00408	272
NM_014154	chr3	+	139388837	139448419	ARMC8	-1.396	0.00205	-1.39	0.00566	138
NM_213654	chr3	+	139388837	139448419	ARMC8	-1.396	0.00205	-1.39	0.00566	138
NM_001017395	chr3	-	130849326	131082092	TMCC1	-1.396	0.00803	-1.244	0.00688	228667
NM_001128224	chr3	-	130849326	131095109	TMCC1	-1.396	0.00803	-1.244	0.00688	241684
NR_033361	chr3	-	130849326	130890265	TMCC1	-1.396	0.00803	-1.244	0.00688	36840
NM_001100176	chr19	-	12734816	12747434	HOOK2	-1.395	0.00659	-1.652	0.000912	-91
NM_013312	chr19	-	12734816	12747434	HOOK2	-1.395	0.00659	-1.652	0.000912	-91
NM_001130147	chr12	+	368776	422067	CCDC77	-1.395	0.000943	-1.319	0.00374	124
NM_001130148	chr12	+	368776	422067	CCDC77	-1.395	0.000943	-1.319	0.00374	124
NM_002793	chr6	-	170686129	170704342	PSMB1	-1.394	0.00599	-1.37	0.00327	-433
NM_001281	chr19	+	41297727	41308689	TBCB	-1.394	0.00652	-1.306	0.00814	-27
NM_014367	chr3	+	123585712	123611651	FAM162A	-1.393	0.00181	-1.668	0.008	-562
NM_012175	chr11	-	33719065	33752647	FBXO3	-1.393	0.00272	-1.435	0.0022	97
NM_002804	chr11	-	47396895	47404600	PSMC3	-1.393	0.00515	-1.364	0.00154	175
NM_002388	chr6	-	52236770	52257541	MCM3	-1.393	0.00447	-1.214	0.00425	-159
NM_017750	chr2	-	85422589	85435332	RETSAT	-1.392	0.00222	-1.437	0.0049	7
NM_001174101	chr5	+	176806401	176815891	PRR7	-1.392	0.00164	-1.364	0.00404	1224
NM_001174102	chr5	+	176807931	176815889	PRR7	-1.392	0.00164	-1.364	0.00404	-306
NM_030567	chr5	+	176806401	176815891	PRR7	-1.392	0.00164	-1.364	0.00404	1224
NM_014672	chr14	+	34661526	34813021	KIAA0391	-1.392	0.00209	-1.24	0.00398	-301
NM_006088	chr9	+	139255531	139257980	TUBB2C	-1.391	0.00683	-1.683	0.00775	-181
NM_015206	chr15	+	77511912	77551697	KIAA1024	-1.391	0.00544	-1.409	0.0033	23013
NM_002687	chr14	+	38714137	38722173	PNN	-1.391	0.00604	-1.396	0.00764	13
NM_001099695	chr7	+	149696811	149702066	REPIN1	-1.391	0.00823	-1.372	0.00863	214
NM_001099696	chr7	+	149696811	149702066	REPIN1	-1.391	0.00823	-1.372	0.00863	214
NM_013400	chr7	+	149696811	149702066	REPIN1	-1.391	0.00823	-1.372	0.00863	214
NM_014374	chr7	+	149699190	149702066	REPIN1	-1.391	0.00823	-1.372	0.00863	-2165
NM_001077199	chr5	+	65475840	65512470	SFRS12	-1.391	0.00487	-1.351	0.00359	360
NM_139168	chr5	+	65476418	65512470	SFRS12	-1.391	0.00487	-1.351	0.00359	-218
NM_207043	chr1	-	148862377	148868722	ENSA	-1.391	0.00363	-1.351	0.00821	122
NM_207044	chr1	-	148862377	148868722	ENSA	-1.391	0.00363	-1.351	0.00821	122
NM_006101	chr18	+	2561509	2606633	NDC80	-1.39	0.0019	-1.313	0.0026	-159
NM_014043	chr3	+	87359102	87387388	CHMP2B	-1.39	0.00184	-1.275	0.008	23
NM_000376	chr12	-	46521586	46585081	VDR	-1.389	0.000359	-1.392	0.00136	21881
NM_001017535	chr12	-	46521586	46585081	VDR	-1.389	0.000359	-1.392	0.00136	21881
NM_018718	chr7	-	129823610	129868090	TSGA14	-1.388	0.00479	-1.34	0.00382	-35
NM_001130963	chr12	-	55735693	55758841	TMEM194A	-1.388	0.00168	-1.287	0.00786	-34
NM_015257	chr12	-	55735693	55758841	TMEM194A	-1.388	0.00168	-1.287	0.00786	-34
NM_053055	chr1	-	150112683	150148737	THEM4	-1.388	0.00669	-1.23	0.00764	562
NM_001080393	chr3	+	73020074	73107212	GXYLT2	-1.387	0.00713	-1.466	0.00267	-1024
NM_002923	chr1	+	191044791	191048029	RGS2	-1.384	0.00242	-1.943	0.00174	-91
NM_004178	chr12	+	52180971	52186482	TARBP2	-1.384	0.00552	-1.476	0.0026	529
NM_134323	chr12	+	52180971	52186482	TARBP2	-1.384	0.00552	-1.476	0.0026	529
NM_134324	chr12	+	52181643	52186482	TARBP2	-1.384	0.00552	-1.476	0.0026	-143
NM_018844	chr7	+	107007657	107050998	BCAP29	-1.384	0.000528	-1.219	0.000883	293
NR_027830	chr7	+	107007657	107050998	BCAP29	-1.384	0.000528	-1.219	0.000883	293
NM_001005158	chr3	-	52912623	53055129	SFMBT1	-1.383	0.001	-1.34	0.00236	-21
NM_001005159	chr3	-	52912623	53054375	SFMBT1	-1.383	0.001	-1.34	0.00236	-775
NM_016329	chr3	-	52912623	53055129	SFMBT1	-1.383	0.001	-1.34	0.00236	-21
NR_024526	chr2	+	153282668	153326014	ARL6IP6	-1.383	0.00563	-1.265	0.00976	132
NM_001130847	chrX	-	129091019	129127542	AIFM1	-1.383	0.0016	-1.201	0.00925	-133
NM_004208	chrX	-	129091019	129127542	AIFM1	-1.383	0.0016	-1.201	0.00925	-133
NM_145812	chrX	-	129091019	129127542	AIFM1	-1.383	0.0016	-1.201	0.00925	-133
NM_145813	chrX	-	129091018	129127489	AIFM1	-1.383	0.0016	-1.201	0.00925	-186
NM_016150	chr14	-	93470265	93493520	ASB2	-1.382	0.000939	-1.433	0.00233	-2230
NR_000034	chr2	-	120695323	120697454	TMEM185B	-1.382	0.00641	-1.371	0.00257	54
NM_000115	chr13	-	77367616	77447665	EDNRB	-1.382	0.00241	-1.33	0.00102	5965
NM_001042683	chr6	-	146247636	146326926	SHPRH	-1.382	0.000977	-1.329	0.00102	-399
NM_173082	chr6	-	146247636	146326926	SHPRH	-1.382	0.000977	-1.329	0.00102	-399
NM_003098	chr20	-	31459423	31495359	SNTA1	-1.382	0.00201	-1.265	0.00873	234
NM_020131	chr1	-	154271715	154290140	UBQLN4	-1.381	0.00113	-1.393	0.00418	-660
NM_014808	chr2	+	241944336	242082928	FARP2	-1.381	0.00686	-1.373	0.00308	54614
NM_006739	chr22	+	34126115	34150495	MCM5	-1.38	0.000568	-1.388	0.0033	-165
NM_012415	chr8	-	95453363	95556486	RAD54B	-1.38	0.00119	-1.223	0.00934	38636
NM_001142464	chr19	-	11477744	11500987	ECSIT	-1.379	0.00204	-1.32	0.00477	112
NM_033246	chr15	+	72074066	72122770	PML	-1.379	0.00174	-1.236	0.008	-2341
NM_000158	chr3	-	81621539	81893640	GBE1	-1.378	0.0026	-1.666	0.000309	315
NM_001127198	chr17	-	73620593	73636456	TMC6	-1.377	0.00271	-1.682	0.000705	1356
NM_007267	chr17	-	73620593	73640083	TMC6	-1.377	0.00271	-1.682	0.000705	4983
NM_016129	chr4	+	84175262	84215995	COPS4	-1.377	0.00786	-1.361	0.00671	-12
NM_144710	chr2	-	109657664	109729072	2011-09-10	-1.377	0.000884	-1.357	0.00375	147
NM_178584	chr2	-	109657664	109729072	2011-09-10	-1.377	0.000884	-1.357	0.00375	147
NM_016222	chr5	-	176871183	176876573	DDX41	-1.377	0.000804	-1.322	0.00214	-127
NM_001069	chr6	-	3098900	3102782	TUBB2A	-1.376	0.00567	-2.044	0.00549	-68
NM_001145335	chr15	+	73923439	73980443	UBE2Q2	-1.376	0.00269	-1.603	0.000147	-514
NM_173469	chr15	+	73922676	73980443	UBE2Q2	-1.376	0.00269	-1.603	0.000147	249
NM_018171	chr12	-	104091204	104154138	APPL2	-1.376	0.000264	-1.447	0.00419	-37
NM_138316	chr10	-	91332728	91393627	PANK1	-1.375	0.00161	-1.307	0.00566	-1198
NM_148977	chr10	-	91332728	91395195	PANK1	-1.375	0.00161	-1.307	0.00566	370
NM_148978	chr10	-	91332728	91393627	PANK1	-1.375	0.00161	-1.307	0.00566	-1198
NM_012321	chr19	-	18278717	18295001	LSM4	-1.375	0.00494	-1.198	0.0097	51
NM_002734	chr17	+	64020137	64040505	PRKAR1A	-1.374	0.00603	-1.347	0.00196	288
NM_212471	chr17	+	64019704	64040505	PRKAR1A	-1.374	0.00603	-1.347	0.00196	721
NM_212472	chr17	+	64020137	64040505	PRKAR1A	-1.374	0.00603	-1.347	0.00196	288
NM_001002259	chr12	-	30753752	30798715	CAPRIN2	-1.374	0.00683	-1.271	0.00759	-410
NM_023925	chr12	-	30753752	30798715	CAPRIN2	-1.374	0.00683	-1.271	0.00759	-410
NM_032156	chr12	-	30753752	30798715	CAPRIN2	-1.374	0.00683	-1.271	0.00759	-410
NM_005990	chr5	-	171401678	171547951	STK10	-1.374	0.00533	-1.225	0.00396	136226
NM_030968	chr17	+	74531845	74557465	C1QTNF1	-1.373	0.00151	-1.53	0.00237	12705
NM_198593	chr17	+	74542066	74557465	C1QTNF1	-1.373	0.00151	-1.53	0.00237	2484
NM_198594	chr17	+	74531845	74557465	C1QTNF1	-1.373	0.00151	-1.53	0.00237	12705
NM_001024944	chr7	+	65178268	65195764	ASL	-1.373	0.00102	-1.39	0.000205	7
NM_003818	chr20	+	5055481	5119989	CDS2	-1.373	0.000327	-1.376	0.00765	-81
NM_001024732	chr1	-	29391971	29430041	MECR	-1.373	0.00368	-1.269	0.00724	-34
NM_016011	chr1	-	29391971	29430041	MECR	-1.373	0.00368	-1.269	0.00724	-34
NM_016390	chr9	-	130624165	130631906	C9orf114	-1.373	0.00109	-1.227	0.00362	31
NM_001085423	chr17	+	59875701	59895222	C17orf60	-1.372	0.00292	-1.474	0.00246	124
NM_001165036	chr7	+	44612645	44715193	OGDH	-1.372	0.00282	-1.392	0.0026	180
NM_002541	chr7	+	44612645	44715193	OGDH	-1.372	0.00282	-1.392	0.0026	180
NM_198467	chr7	+	77163678	77247056	RSBN1L	-1.372	0.0073	-1.359	0.00382	247
NM_001161576	chr14	+	54104386	54329783	SAMD4A	-1.372	0.00252	-1.328	0.00141	59964
NM_015589	chr14	+	54104386	54329783	SAMD4A	-1.372	0.00252	-1.328	0.00141	59964
NM_006713	chr5	+	32621361	32639942	SUB1	-1.372	0.00617	-1.259	0.00344	389
NM_052831	chr6	-	133132199	133161440	C6orf192	-1.371	0.00101	-1.272	0.0031	9265
NM_022341	chr16	-	67920024	67921999	PDF	-1.371	0.00202	-1.256	0.00814	-1
NM_032382	chr16	-	67920024	67931027	COG8	-1.371	0.00202	-1.256	0.00814	27
NM_032832	chr6	-	150181586	150227173	LRP11	-1.37	0.00146	-1.298	0.00196	173
NM_001025234	chr11	+	834080	857116	TSPAN4	-1.369	0.003	-1.486	0.00154	-1430
NM_001025235	chr11	+	832940	857116	TSPAN4	-1.369	0.003	-1.486	0.00154	-290
NM_001025236	chr11	+	832940	857116	TSPAN4	-1.369	0.003	-1.486	0.00154	-290
NM_001025237	chr11	+	834445	857116	TSPAN4	-1.369	0.003	-1.486	0.00154	-1795
NM_001025238	chr11	+	832823	857116	TSPAN4	-1.369	0.003	-1.486	0.00154	-173
NM_001025239	chr11	+	832823	857116	TSPAN4	-1.369	0.003	-1.486	0.00154	-173
NM_003271	chr11	+	832823	857116	TSPAN4	-1.369	0.003	-1.486	0.00154	-173
NM_002589	chr4	+	30331134	30341936	PCDH7	-1.369	0.00628	-1.475	0.000482	-2684
NM_004242	chr6	-	79967680	80001174	HMGN3	-1.369	0.000683	-1.434	0.000416	824
NM_138730	chr6	-	79967680	80001174	HMGN3	-1.369	0.000683	-1.434	0.000416	824
NM_020745	chr6	-	44374440	44389041	AARS2	-1.369	0.00255	-1.365	0.00374	-34
NM_014184	chr1	+	222611217	222630318	CNIH4	-1.369	0.0065	-1.299	0.00525	-92
NM_030938	chr17	+	55139644	55272734	TMEM49	-1.369	0.000851	-1.268	0.00243	-69
NM_000935	chr3	-	147269917	147361972	PLOD2	-1.368	0.00253	-1.645	0.000249	29397
NM_182943	chr3	-	147269917	147361972	PLOD2	-1.368	0.00253	-1.645	0.000249	29397
NM_006059	chr9	+	132874324	132958267	LAMC3	-1.368	0.00397	-1.352	0.00832	45051
NM_024761	chr9	-	27315206	27519850	MOBKL2B	-1.367	0.00162	-1.374	0.00578	178300
NM_013346	chrX	-	70197512	70204956	SNX12	-1.367	0.00102	-1.36	0.00652	6
NM_015509	chr12	+	8126073	8141640	NECAP1	-1.367	0.00708	-1.341	0.00475	2
NR_024260	chr12	+	8126073	8141640	NECAP1	-1.367	0.00708	-1.341	0.00475	2
NM_017567	chr2	+	71148915	71159506	NAGK	-1.367	0.00119	-1.34	0.0051	85
NM_001031716	chr2	+	192251105	192261492	OBFC2A	-1.367	0.00121	-1.228	0.00988	-80
NR_024415	chr2	+	192251042	192261492	OBFC2A	-1.367	0.00121	-1.228	0.00988	-17
NM_145255	chr17	-	43255636	43263902	MRPL10	-1.366	0.00272	-1.357	0.00529	27
NM_016245	chr4	-	88476714	88531479	HSD17B11	-1.366	0.00362	-1.322	0.000911	154
NM_024754	chr5	+	71651955	71690936	PTCD2	-1.366	0.00523	-1.223	0.00388	-55
NM_001163940	chr14	-	50441685	50480998	PYGL	-1.365	0.00963	-1.354	0.0083	-152
NM_002863	chr14	-	50441685	50480998	PYGL	-1.365	0.00963	-1.354	0.0083	-152
NM_005736	chr10	-	104228976	104252502	ACTR1A	-1.365	0.00648	-1.253	0.00184	252
NM_016053	chr12	-	100930847	100980029	CCDC53	-1.365	0.00625	-1.2	0.00934	29
NR_024332	chr1	-	46426940	46458564	POMGNT1	-1.364	0.00567	-1.599	0.00951	-1711
NM_012228	chr10	+	23424432	23450948	MSRB2	-1.364	0.00394	-1.441	0.00086	118
NM_015434	chr1	-	210181320	210275507	INTS7	-1.364	0.00437	-1.294	0.00854	132
NM_000903	chr16	-	68300804	68318034	NQO1	-1.363	0.00679	-1.919	0.000463	-191
NM_002337	chr4	-	3484087	3504022	LRPAP1	-1.363	0.00978	-1.403	0.00527	72
NM_016396	chr15	+	42506870	42606721	CTDSPL2	-1.362	0.00185	-1.592	0.00964	105
NM_005194	chr20	+	48240782	48242619	CEBPB	-1.362	0.00102	-1.588	0.00973	18
NM_018480	chr11	+	85017269	85025231	TMEM126B	-1.362	0.000267	-1.309	0.00979	6
NM_005783	chr2	-	99301918	99319292	TXNDC9	-1.362	0.0073	-1.268	0.00964	-533
NM_006916	chr2	+	210575596	210594195	RPE	-1.362	0.00512	-1.261	0.00761	-21
NM_015308	chr11	-	47694644	47745569	FNBP4	-1.362	0.00641	-1.211	0.00964	-206
NM_198580	chr19	+	17442299	17477977	SLC27A1	-1.361	0.00495	-1.457	0.00417	5351
NM_032472	chr2	-	201443923	201462094	PPIL3	-1.361	0.00103	-1.265	0.00757	-356
NM_130906	chr2	-	201443924	201462094	PPIL3	-1.361	0.00103	-1.265	0.00757	-356
NM_017599	chr12	+	94135652	94220697	VEZT	-1.359	0.00691	-1.439	0.00373	73
NM_001009554	chr4	-	171144322	171161510	MFAP3L	-1.359	0.00336	-1.341	0.00071	10060
NM_014633	chr11	+	10729386	10757866	CTR9	-1.358	0.00669	-1.517	0.00335	-61
NM_173462	chr14	+	72773957	72811100	PAPLN	-1.358	0.00226	-1.289	0.0066	9518
NM_003002	chr11	+	111462780	111471727	SDHD	-1.358	0.00322	-1.284	0.00278	-55
NM_016404	chr11	-	63840740	63841609	TRMT112	-1.357	0.00668	-1.221	0.00855	-41
NM_001166010	chr6	-	4060926	4080701	PECI	-1.356	0.00135	-1.402	0.00402	-99
NM_006117	chr6	-	4060925	4080830	PECI	-1.356	0.00135	-1.402	0.00402	30
NM_206836	chr6	-	4060926	4080830	PECI	-1.356	0.00135	-1.402	0.00402	30
NR_028588	chr6	-	4060926	4080830	PECI	-1.356	0.00135	-1.402	0.00402	30
NM_001033	chr11	+	4072499	4116682	RRM1	-1.356	0.00505	-1.378	0.00303	1
NM_001142601	chr17	+	71892284	71895536	SPHK1	-1.355	0.00116	-1.344	0.00759	466
NM_001142602	chr17	+	71892883	71895536	SPHK1	-1.355	0.00116	-1.344	0.00759	-133
NM_021972	chr17	+	71892284	71895536	SPHK1	-1.355	0.00116	-1.344	0.00759	466
NM_182965	chr17	+	71892284	71895536	SPHK1	-1.355	0.00116	-1.344	0.00759	466
NM_001025434	chr16	-	68300804	68318034	NQO1	-1.354	0.00832	-1.955	0.00046	-191
NM_001047160	chr10	+	5444517	5490426	NET1	-1.354	0.00697	-1.349	0.00369	8
NM_016283	chr5	-	68683308	68701165	TAF9	-1.354	0.00269	-1.347	0.00316	90
NM_001145364	chr7	-	72788362	72791120	ABHD11	-1.354	0.000939	-1.256	0.00891	-80
NM_148912	chr7	-	72788362	72791120	ABHD11	-1.354	0.000939	-1.256	0.00891	-80
NM_148913	chr7	-	72788362	72791120	ABHD11	-1.354	0.000939	-1.256	0.00891	-80
NR_026910	chr7	-	72788362	72791120	ABHD11	-1.354	0.000939	-1.256	0.00891	-80
NR_026912	chr7	-	72788362	72791126	ABHD11	-1.354	0.000939	-1.256	0.00891	-74
NM_001079537	chr14	-	38686765	38709385	TRAPPC6B	-1.353	0.00235	-1.723	0.000883	85
NM_177452	chr14	-	38686765	38709385	TRAPPC6B	-1.353	0.00235	-1.723	0.000883	85
NM_001008390	chr3	-	88183789	88190836	CGGBP1	-1.353	0.000888	-1.312	0.00891	161
NM_003663	chr3	-	88183789	88190836	CGGBP1	-1.353	0.000888	-1.312	0.00891	161
NM_006241	chr3	-	196722511	196751513	PPP1R2	-1.353	0.00204	-1.28	0.00285	263
NM_024100	chr19	+	935327	945569	WDR18	-1.352	0.00026	-1.194	0.00415	73
NM_152440	chr12	-	62872685	62902343	C12orf66	-1.351	0.00178	-1.391	0.00311	168
NM_016020	chr6	-	155620481	155677318	TFB1M	-1.35	0.00352	-1.446	0.00141	-257
NM_001001664	chr2	+	138975819	139047273	SPOPL	-1.35	0.00647	-1.347	0.00951	-44
NM_000534	chr2	+	190357055	190450600	PMS1	-1.35	0.000888	-1.233	0.00939	220
NM_001128143	chr2	+	190357055	190450600	PMS1	-1.35	0.000888	-1.233	0.00939	220
NM_001128144	chr2	+	190357055	190450600	PMS1	-1.35	0.000888	-1.233	0.00939	220
NM_001177612	chr14	-	101884373	101899006	CINP	-1.349	0.00666	-1.271	0.00818	-94
NM_001008660	chr11	-	85346132	85457756	PICALM	-1.348	0.00632	-1.582	0.00983	-19
NM_005735	chr2	-	97638833	97646993	ACTR1B	-1.348	0.00655	-1.392	0.00322	-57
NM_032478	chr17	-	71406318	71412776	MRPL38	-1.348	0.000383	-1.223	0.00999	151
NM_001690	chr3	+	114948597	115013593	ATP6V1A	-1.347	0.00666	-2.516	0.00322	-497
NM_001037126	chr7	+	132588362	132819486	EXOC4	-1.347	0.00625	-2.303	0.00279	13
NM_139013	chr6	+	36103431	36178513	MAPK14	-1.347	0.000809	-1.476	0.000673	-31
NM_175856	chr5	+	129268421	129550226	CHSY3	-1.347	0.0059	-1.311	0.00346	68204
NM_001002800	chr3	+	161600123	161635435	SMC4	-1.347	0.0059	-1.293	0.00757	-23
NM_005496	chr3	+	161601040	161635435	SMC4	-1.347	0.0059	-1.293	0.00757	-940
NM_152622	chr5	-	56251185	56283711	MIER3	-1.347	0.00269	-1.221	0.00921	61
NM_018352	chr4	+	164635122	164661141	C4orf43	-1.346	0.00617	-1.488	0.00632	78
NM_175907	chr18	-	71038266	71050269	ZADH2	-1.345	0.00513	-1.411	0.00236	-356
NM_000314	chr10	+	89613174	89718512	PTEN	-1.345	0.00959	-1.323	0.00818	151
NM_000048	chr7	+	65178210	65195764	ASL	-1.344	0.00104	-1.387	0.000205	65
NM_001024943	chr7	+	65178268	65195764	ASL	-1.344	0.00104	-1.387	0.000205	7
NM_001024946	chr7	+	65178268	65195764	ASL	-1.344	0.00104	-1.387	0.000205	7
NM_006931	chr12	-	7963091	7980159	SLC2A3	-1.344	0.00152	-1.379	0.000883	159
NM_014182	chr12	+	54498072	54501226	ORMDL2	-1.344	0.00293	-1.312	0.0054	-297
NM_006468	chr1	-	144303961	144322241	POLR3C	-1.344	0.00211	-1.248	0.00679	-209
NM_001172831	chr5	-	150254146	150264738	ZNF300	-1.343	0.00672	-1.543	0.0014	13
NM_001172832	chr5	-	150254146	150264738	ZNF300	-1.343	0.00672	-1.543	0.0014	13
NM_052860	chr5	-	150254146	150264738	ZNF300	-1.343	0.00672	-1.543	0.0014	13
NM_017865	chr1	-	247110826	247119938	ZNF692	-1.343	0.0055	-1.337	0.00574	-62
NM_032857	chr15	+	61201084	61221313	LACTB	-1.343	0.00323	-1.324	0.00556	-34
NM_001687	chr19	+	1192748	1195824	ATP5D	-1.343	0.00126	-1.238	0.00306	2
NM_001006935	chrX	+	102727074	102729311	TCEAL4	-1.342	0.00267	-1.805	7.25e-06	251
NM_001006937	chrX	+	102727074	102729311	TCEAL4	-1.342	0.00267	-1.805	7.25e-06	251
NM_024863	chrX	+	102727074	102729311	TCEAL4	-1.342	0.00267	-1.805	7.25e-06	251
NM_001143820	chr11	-	127833865	127962663	ETS1	-1.342	0.00392	-1.548	0.00541	34388
NM_000947	chr6	+	57290380	57621335	PRIM2	-1.342	0.00209	-1.224	0.00449	90020
NM_178314	chr12	-	122521861	122584218	RILPL1	-1.341	0.00115	-1.532	0.00154	54418
NM_001014812	chr15	-	62151813	62173260	FAM96A	-1.341	0.000939	-1.268	0.00071	35
NM_004342	chr7	+	134114703	134306019	CALD1	-1.34	0.00173	-1.406	0.00177	47
NM_033138	chr7	+	134114703	134306019	CALD1	-1.34	0.00173	-1.406	0.00177	47
NM_033157	chr7	+	134114703	134306019	CALD1	-1.34	0.00173	-1.406	0.00177	47
NM_004526	chr3	+	128799942	128823968	MCM2	-1.34	0.000641	-1.287	0.00973	-17
NM_001161577	chr14	+	54291255	54329783	SAMD4A	-1.339	0.00159	-1.316	0.00114	18670
NM_001164384	chr8	-	74624394	74822497	STAU2	-1.339	0.00237	-1.281	0.000822	647
NM_001164385	chr8	-	74624394	74821716	STAU2	-1.339	0.00237	-1.281	0.000822	-134
NM_014393	chr8	-	74624394	74821716	STAU2	-1.339	0.00237	-1.281	0.000822	-134
NM_001177611	chr14	-	101884373	101898804	CINP	-1.338	0.00413	-1.288	0.00721	-296
NM_032630	chr14	-	101884371	101899006	CINP	-1.338	0.00413	-1.288	0.00721	-94
NM_194292	chr1	-	100321689	100371099	SASS6	-1.338	0.00261	-1.209	0.00421	-151
NM_001020825	chr5	-	142637688	142763447	NR3C1	-1.337	0.00683	-1.728	0.000981	-1803
NM_001039697	chr9	+	15412781	15451627	SNAPC3	-1.337	0.00473	-1.627	0.000419	94
NM_021922	chr6	+	35528115	35542859	FANCE	-1.337	0.000784	-1.614	0.000883	-165
NM_020440	chr1	+	117254211	117334495	PTGFRN	-1.337	0.00234	-1.369	0.00168	78439
NM_014315	chr14	+	49304536	49319606	KLHDC2	-1.337	0.00305	-1.334	0.000595	39
NM_018356	chr5	+	31568129	31590922	C5orf22	-1.337	0.000471	-1.314	0.00446	-29
NM_001007237	chr1	-	116918553	117011837	IGSF3	-1.337	0.00392	-1.311	0.0041	30037
NM_001542	chr1	-	116918553	117011837	IGSF3	-1.337	0.00392	-1.311	0.0041	30037
NM_031209	chr19	+	10673111	10685042	QTRT1	-1.337	0.00613	-1.303	0.0025	39
NM_006295	chr6	-	31853275	31871691	VARS	-1.337	0.000563	-1.283	0.00359	41
NM_207296	chr3	+	153499883	153666259	MBNL1	-1.337	0.00827	-1.276	0.00655	-283
NM_017623	chr2	+	96845717	96864848	CNNM3	-1.337	0.00978	-1.216	0.00983	33
NM_199078	chr2	+	96845717	96864848	CNNM3	-1.337	0.00978	-1.216	0.00983	33
NM_007166	chr11	-	85346132	85457756	PICALM	-1.335	0.00713	-1.577	0.00999	-19
NM_025009	chr4	+	56509793	56594284	CEP135	-1.335	0.0078	-1.374	0.00229	82
NM_001098426	chr17	-	59263172	59274083	SMARCD2	-1.334	0.00603	-2.112	0.000965	183
NM_001135821	chr1	+	153545328	153557081	FDPS	-1.334	0.00269	-1.754	0.000822	-153
NM_001135822	chr1	+	153545162	153557081	FDPS	-1.334	0.00269	-1.754	0.000822	13
NM_002004	chr1	+	153545162	153557081	FDPS	-1.334	0.00269	-1.754	0.000822	13
NM_201543	chr1	+	234753361	234779619	LGALS8	-1.334	0.000665	-1.298	0.00477	614
NM_201544	chr1	+	234753699	234779619	LGALS8	-1.334	0.000665	-1.298	0.00477	276
NM_001162861	chr17	-	50393566	50401063	COX11	-1.334	0.0052	-1.292	0.00411	-12
NM_001162862	chr17	-	50393566	50401063	COX11	-1.334	0.0052	-1.292	0.00411	-12
NM_016013	chr15	-	39466842	39481934	NDUFAF1	-1.334	0.00683	-1.258	0.00764	-41
NM_032231	chr15	-	62151813	62173260	FAM96A	-1.333	0.001	-1.239	0.0014	35
NM_032357	chr2	-	130812285	130816392	CCDC115	-1.333	0.000442	-1.195	0.00339	-233
NM_001145277	chr1	+	16639753	16659169	NECAP2	-1.332	0.00685	-1.329	0.00377	-3
NM_001145278	chr1	+	16639753	16659169	NECAP2	-1.332	0.00685	-1.329	0.00377	-3
NM_018090	chr1	+	16639753	16659169	NECAP2	-1.332	0.00685	-1.329	0.00377	-3
NM_024638	chr3	+	115258300	115289958	QTRTD1	-1.332	0.00663	-1.207	0.00973	-50
NM_002806	chr14	+	52243645	52264465	PSMC6	-1.331	0.00484	-1.211	0.00951	55
NM_014547	chr15	+	49909116	49991621	TMOD3	-1.33	0.00186	-1.413	0.000527	109
NM_003930	chr7	-	26673212	26870866	SKAP2	-1.329	0.00292	-1.379	0.00046	-184
NM_019088	chr19	-	44568109	44573519	PAF1	-1.329	0.00241	-1.313	0.00842	-231
NM_020704	chr7	+	128861509	128915473	FAM40B	-1.328	0.00271	-1.36	0.00568	-59
NR_027822	chr6	+	30335317	30342707	HLA-L	-1.328	0.0051	-1.358	0.00237	4383
NM_024316	chr19	-	59351190	59355258	LENG1	-1.328	0.00186	-1.314	0.000722	8
NM_005694	chr3	-	120871061	120878933	COX17	-1.328	0.00546	-1.301	0.00495	83
NM_014263	chr10	-	27439388	27483327	YME1L1	-1.328	0.0073	-1.294	0.00713	-323
NM_139312	chr10	-	27439388	27483327	YME1L1	-1.328	0.0073	-1.294	0.00713	-323
NM_006377	chr9	+	35151988	35395332	UNC13B	-1.328	0.00697	-1.281	0.00164	37
NM_001654	chrX	+	47305459	47316263	ARAF	-1.328	0.0078	-1.257	0.00155	141
NM_001006622	chr2	-	128236531	128285231	WDR33	-1.327	0.00675	-1.591	0.00046	106
NM_182924	chr7	-	1440520	1465635	MICALL2	-1.327	0.00327	-1.547	0.00567	135
NM_015975	chrX	-	77271900	77281835	TAF9B	-1.327	0.00589	-1.463	0.00276	85
NM_015965	chr19	+	19488018	19500013	NDUFA13	-1.327	0.00392	-1.357	0.000421	7
NM_033276	chr12	+	56621711	56637319	XRCC6BP1	-1.325	0.00169	-1.35	0.00294	-86
NM_001136036	chr1	-	247110826	247119748	ZNF692	-1.325	0.00559	-1.333	0.00547	-252
NM_015158	chr9	+	494702	736103	KANK1	-1.325	0.0016	-1.297	0.00141	109248
NM_153186	chr9	+	696895	736103	KANK1	-1.325	0.0016	-1.297	0.00141	80
NM_001183	chrX	+	153310171	153318056	ATP6AP1	-1.325	0.00222	-1.276	0.00137	29
NM_021647	chr4	-	171144322	171184004	MFAP3L	-1.325	0.00227	-1.264	0.00434	32554
NM_004508	chr10	-	1075963	1085061	IDI1	-1.324	0.00209	-2.132	0.000641	-64
NM_002998	chr8	+	97575057	97693213	SDC2	-1.324	0.00883	-1.384	0.00136	143
NM_001142725	chr16	-	20715166	20725296	ERI2	-1.324	0.00521	-1.287	0.0056	46
NM_207297	chr3	+	153499883	153666259	MBNL1	-1.324	0.00837	-1.276	0.00644	-283
NM_005964	chr17	-	8318254	8474761	MYH10	-1.323	0.00427	-1.388	0.0018	-114
NM_016052	chr1	+	216525251	216577948	RRP15	-1.323	0.00494	-1.323	0.00934	-1
NM_173602	chr12	+	49185034	49428717	DIP2B	-1.323	0.00117	-1.188	0.00404	66
NM_001127715	chr6	+	147567200	147750400	STXBP5	-1.322	0.00803	-1.409	0.00238	83775
NM_139244	chr6	+	147567200	147750400	STXBP5	-1.322	0.00803	-1.409	0.00238	83775
NM_032827	chr2	+	85834419	85872016	ATOH8	-1.322	0.000612	-1.288	0.00408	18631
NM_152281	chr1	+	168767886	168789598	GORAB	-1.321	0.00918	-1.409	0.00336	-36
NR_027397	chr1	+	168767886	168789598	GORAB	-1.321	0.00918	-1.409	0.00336	-36
NM_001032280	chr6	-	10504901	10520593	TFAP2A	-1.321	0.00234	-1.316	0.00383	68
NM_001042425	chr6	-	10504901	10527783	TFAP2A	-1.321	0.00234	-1.316	0.00383	7258
NM_003220	chr6	-	10504901	10523456	TFAP2A	-1.321	0.00234	-1.316	0.00383	2931
NM_016510	chr2	+	238634370	238672793	SCLY	-1.321	0.00163	-1.176	0.00359	-145
NM_001113239	chr7	-	138896856	139124162	HIPK2	-1.32	0.00973	-1.74	0.00671	-13
NM_022740	chr7	-	138896856	139124162	HIPK2	-1.32	0.00973	-1.74	0.00671	-13
NM_001001975	chr19	+	1192748	1195824	ATP5D	-1.32	0.00109	-1.251	0.00329	2
NM_001126129	chr16	+	56983798	56997549	GINS3	-1.319	0.00201	-1.456	0.00274	177
NM_001126130	chr16	+	56983798	56997549	GINS3	-1.319	0.00201	-1.456	0.00274	177
NM_022770	chr16	+	56983798	56997549	GINS3	-1.319	0.00201	-1.456	0.00274	177
NR_033656	chr17	-	9094513	9420000	STX8	-1.319	0.00678	-1.338	0.00246	100
NM_182749	chr21	-	29166383	29179564	N6AMT1	-1.319	0.00283	-1.313	0.00679	164
NM_001145450	chr2	+	38956606	38963352	MORN2	-1.318	0.00827	-1.367	0.0035	44
NM_032635	chr19	+	40728384	40730268	TMEM147	-1.318	0.00162	-1.331	0.00389	-159
NM_005015	chr14	+	22305570	22310838	OXA1L	-1.318	0.00151	-1.265	0.00372	130
NM_014649	chr19	-	5538009	5573938	SAFB2	-1.316	0.00282	-1.533	0.00141	-37
NM_022044	chr22	+	20326541	20328588	SDF2L1	-1.316	0.0048	-1.287	0.00151	-191
NM_021038	chr3	+	153468518	153666258	MBNL1	-1.316	0.00938	-1.241	0.00839	882
NM_207292	chr3	+	153468518	153666258	MBNL1	-1.316	0.00938	-1.241	0.00839	882
NM_207293	chr3	+	153499883	153666259	MBNL1	-1.316	0.00938	-1.241	0.00839	-283
NM_207294	chr3	+	153499883	153666259	MBNL1	-1.316	0.00938	-1.241	0.00839	-283
NM_207295	chr3	+	153499883	153666259	MBNL1	-1.316	0.00938	-1.241	0.00839	-283
NM_032927	chr4	-	4288169	4300835	TMEM128	-1.316	0.00366	-1.226	0.00322	-15
NM_006443	chr6	-	43301344	43305189	C6orf108	-1.315	0.00241	-1.438	0.000912	39
NM_032802	chr15	-	48787028	48845202	SPPL2A	-1.315	0.00375	-1.366	0.00402	27
NR_027063	chr2	-	110326394	110337806	NCRNA00116	-1.315	0.00261	-1.301	0.00156	10406
NM_014595	chr17	-	70637917	70639472	NT5C	-1.315	0.00234	-1.227	0.00882	97
NM_183057	chr8	-	145619807	145624735	VPS28	-1.315	0.0024	-1.209	0.00976	-315
NM_032208	chr2	+	69093779	69329961	ANTXR1	-1.314	0.00823	-1.679	0.00783	-104
NM_004422	chr17	-	7069384	7078587	DVL2	-1.314	0.000508	-1.21	0.00442	37
NM_003107	chr6	+	21701950	21706828	SOX4	-1.313	0.0032	-1.446	0.00336	150
NM_001042535	chr7	+	150414758	150451658	AGAP3	-1.313	0.00379	-1.322	0.00328	-533
NM_175852	chr1	+	32417931	32436473	TXLNA	-1.312	0.00517	-1.339	0.00566	-6
NM_004515	chr1	-	151901137	151910103	ILF2	-1.311	0.00633	-1.266	0.00375	-97
NM_001018054	chr1	-	53483804	53566314	LRP8	-1.309	0.00117	-1.718	0.000689	15989
NM_004631	chr1	-	53483804	53566314	LRP8	-1.309	0.00117	-1.718	0.000689	15989
NM_017522	chr1	-	53483804	53566314	LRP8	-1.309	0.00117	-1.718	0.000689	15989
NM_033300	chr1	-	53483799	53566409	LRP8	-1.309	0.00117	-1.718	0.000689	16084
NM_001105530	chr1	+	40278841	40310908	CAP1	-1.309	0.00357	-1.211	0.00154	-116
NM_006367	chr1	+	40278841	40310908	CAP1	-1.309	0.00357	-1.211	0.00154	-116
NM_001008925	chr4	-	76623370	76658652	RCHY1	-1.309	0.00823	-1.175	0.00428	77
NM_001009922	chr4	-	76623370	76658652	RCHY1	-1.309	0.00823	-1.175	0.00428	77
NM_015436	chr4	-	76623370	76658652	RCHY1	-1.309	0.00823	-1.175	0.00428	77
NM_001135000	chr14	-	52395956	52487565	FERMT2	-1.308	0.00485	-1.387	0.000453	15
NM_004808	chr10	-	15187776	15250701	NMT2	-1.308	0.00923	-1.258	0.00686	76
NM_018467	chr19	+	17187154	17191638	USE1	-1.308	0.00142	-1.229	0.00834	121
NM_001123378	chr22	+	39072449	39092521	ADSL	-1.308	0.00261	-1.221	0.00801	1
NM_033139	chr7	+	134226690	134306019	CALD1	-1.307	0.00329	-1.377	0.00252	235
NM_033140	chr7	+	134226690	134306019	CALD1	-1.307	0.00329	-1.377	0.00252	235
NM_005115	chr16	+	29739287	29766842	MVP	-1.307	0.00973	-1.326	0.00503	-4437
NM_017458	chr16	+	29739288	29766842	MVP	-1.307	0.00973	-1.326	0.00503	-4438
NM_003100	chr5	+	122138648	122193701	SNX2	-1.307	0.00123	-1.311	0.00688	77
NM_016143	chr20	-	1370810	1396417	NSFL1C	-1.307	0.00335	-1.261	0.00837	892
NM_018839	chr20	-	1370810	1396417	NSFL1C	-1.307	0.00335	-1.261	0.00837	892
NM_182483	chr20	-	1370810	1396417	NSFL1C	-1.307	0.00335	-1.261	0.00837	892
NM_002513	chr16	-	1760321	1761711	NME3	-1.306	0.00388	-1.403	0.00231	-1439
NM_006579	chrX	+	48265107	48272048	EBP	-1.305	0.000113	-1.381	0.000881	68
NM_032346	chr19	+	39587142	39608912	PDCD2L	-1.305	0.00108	-1.35	0.00408	33
NM_004135	chrX	-	152704414	152713161	IDH3G	-1.305	0.00244	-1.298	0.00132	36
NM_018359	chr4	-	186557687	186584133	UFSP2	-1.303	0.00368	-1.526	0.000484	133
NR_028085	chr4	-	186557687	186584133	UFSP2	-1.303	0.00368	-1.526	0.000484	133
NM_199184	chr6	-	43301344	43305189	C6orf108	-1.303	0.0025	-1.446	0.00102	39
NM_018325	chr9	-	27536543	27563481	C9orf72	-1.303	0.00629	-1.335	0.00551	-344
NM_017859	chr20	-	62041631	62058244	UCKL1	-1.302	0.000808	-1.397	0.00784	44
NM_006221	chr19	+	9806998	9821358	PIN1	-1.302	0.00155	-1.296	0.00161	-23
NM_024996	chr3	+	159845010	159893054	GFM1	-1.302	0.00348	-1.261	0.00811	15
NM_014946	chr2	+	32142183	32236210	SPAST	-1.302	0.00114	-1.215	0.00891	-108
NM_199436	chr2	+	32142183	32236210	SPAST	-1.302	0.00114	-1.215	0.00891	-108
NM_001033026	chr19	-	960649	972141	C19orf6	-1.301	0.00662	-1.548	0.00376	-159
NM_001042618	chr14	+	19881612	19895903	PARP2	-1.301	0.00501	-1.394	0.000822	-237
NM_005484	chr14	+	19881612	19895903	PARP2	-1.301	0.00501	-1.394	0.000822	-237
NM_005552	chr14	+	103165277	103222321	KLC1	-1.301	0.00883	-1.34	0.00637	48
NM_198990	chr7	-	102527258	102576805	NAPEPLD	-1.301	0.00332	-1.334	0.000511	-270
NM_018243	chr4	+	78089918	78178792	2011-09-11	-1.301	0.0023	-1.295	0.0047	-18
NM_003776	chr22	+	17800035	17803596	MRPL40	-1.301	0.00271	-1.253	0.0014	-260
NM_001688	chr1	+	111793265	111806048	ATP5F1	-1.301	0.000809	-1.221	0.00155	285
NM_030665	chr17	+	17525511	17655490	RAI1	-1.3	0.00611	-1.427	0.00406	12614
NM_001142588	chr1	+	40929828	41009860	NFYC	-1.3	0.00434	-1.398	0.00429	247
NM_003205	chr15	+	54998124	55368006	TCF12	-1.3	0.00287	-1.231	0.00951	1
NM_207036	chr15	+	54998124	55368006	TCF12	-1.3	0.00287	-1.231	0.00951	1
NM_207037	chr15	+	54998124	55368006	TCF12	-1.3	0.00287	-1.231	0.00951	1
NM_207038	chr15	+	54998124	55368006	TCF12	-1.3	0.00287	-1.231	0.00951	1
NM_002116	chr6	+	30018287	30021639	HLA-A	-1.299	0.00603	-1.587	0.00168	13
NM_004781	chr1	+	7753915	7764079	VAMP3	-1.299	0.00409	-1.496	0.00155	85
NM_001142300	chr2	+	208284508	208329139	CCNYL1	-1.299	0.00154	-1.255	0.00712	-108
NM_152523	chr2	+	208284508	208329139	CCNYL1	-1.299	0.00154	-1.255	0.00712	-108
NM_022748	chr7	-	47281276	47545724	TNS3	-1.299	0.00301	-1.248	0.000883	34874
NM_014049	chr3	+	130081022	130114647	ACAD9	-1.299	0.00114	-1.246	0.00141	-22
NR_033426	chr3	+	130081022	130114646	ACAD9	-1.299	0.00114	-1.246	0.00141	-22
NM_001160367	chr16	+	88280576	88290272	CDK10	-1.298	0.00823	-1.407	0.00268	99
NM_052988	chr16	+	88280576	88290272	CDK10	-1.298	0.00823	-1.407	0.00268	99
NR_027702	chr16	+	88280576	88290272	CDK10	-1.298	0.00823	-1.407	0.00268	99
NM_004853	chr17	-	9094513	9420000	STX8	-1.298	0.00302	-1.29	0.00141	100
NM_002560	chr12	+	120132046	120156292	P2RX4	-1.296	0.000652	-1.553	0.00103	4654
NM_000016	chr1	+	75962630	76001943	ACADM	-1.296	0.00111	-1.352	0.000735	370
NM_001127328	chr1	+	75962630	76001943	ACADM	-1.296	0.00111	-1.352	0.000735	370
NM_014949	chr1	-	154149459	154170812	KIAA0907	-1.296	0.00307	-1.314	0.00511	-163
NM_006499	chr1	+	234753361	234779619	LGALS8	-1.296	0.00151	-1.312	0.00421	614
NM_201545	chr1	+	234748187	234779619	LGALS8	-1.296	0.00151	-1.312	0.00421	5788
NM_002956	chr12	-	121321933	121473069	CLIP1	-1.296	0.00312	-1.262	0.00576	419
NM_198240	chr12	-	121321933	121473069	CLIP1	-1.296	0.00312	-1.262	0.00576	419
NM_033420	chr19	-	960649	972141	C19orf6	-1.295	0.00616	-1.488	0.00429	-159
NM_001199	chr8	+	22078597	22114941	BMP1	-1.295	0.00869	-1.34	0.00174	78
NR_033404	chr8	+	22078597	22114941	BMP1	-1.295	0.00869	-1.34	0.00174	78
NM_001128225	chr11	+	47386621	47394627	SLC39A13	-1.294	0.00241	-1.377	0.00333	-121
NM_152264	chr11	+	47386621	47394627	SLC39A13	-1.294	0.00241	-1.377	0.00333	-121
NM_182976	chr1	+	90233265	90266682	ZNF326	-1.294	0.00683	-1.285	0.00588	-90
NM_005531	chr1	+	157246305	157291569	IFI16	-1.294	0.00159	-1.268	0.0063	-405
NM_004341	chr2	+	27293761	27320158	CAD	-1.294	0.0011	-1.206	0.00319	189
NM_025181	chr2	-	114188402	114230870	SLC35F5	-1.292	0.00495	-1.689	0.00186	145
NM_002069	chr7	+	79602075	79686661	GNAI1	-1.292	0.00337	-1.485	0.000484	75
NM_022062	chr11	+	124539768	124808495	PKNOX2	-1.292	0.00495	-1.427	0.00294	59357
NM_004773	chr17	+	31916585	31925775	ZNHIT3	-1.292	0.00345	-1.261	0.00365	40
NM_014169	chr14	-	23748626	23753025	CHMP4A	-1.291	0.00282	-1.322	0.00398	725
NM_006339	chr19	+	3523942	3530081	HMG20B	-1.291	0.00139	-1.274	0.00157	1258
NM_001025433	chr16	-	68300804	68318034	NQO1	-1.29	0.00978	-1.886	0.00067	-191
NM_021623	chr8	+	38877909	38950587	PLEKHA2	-1.29	0.0013	-1.392	0.00359	36016
NM_001984	chr13	-	46243391	46269368	ESD	-1.29	0.00257	-1.353	0.00361	93
NM_001428	chr1	-	8843649	8861367	ENO1	-1.29	0.00109	-1.347	0.00113	342
NM_007367	chr20	+	32045392	32131728	RALY	-1.29	0.00119	-1.296	0.00461	-442
NM_016732	chr20	+	32045392	32131728	RALY	-1.29	0.00119	-1.296	0.00461	-442
NM_001144012	chr11	+	57236617	57265020	TMX2	-1.29	0.00195	-1.223	0.00352	8
NM_015959	chr11	+	57236617	57265020	TMX2	-1.29	0.00195	-1.223	0.00352	8
NR_026593	chr11	+	57236617	57265020	TMX2	-1.29	0.00195	-1.223	0.00352	8
NM_172165	chr6	+	31815703	31838429	MSH5	-1.288	0.00261	-1.544	0.00238	-1878
NM_001003941	chr7	+	44612645	44682719	OGDH	-1.288	0.00222	-1.459	0.00184	180
NM_001640	chr3	+	49686438	49695938	APEH	-1.288	0.00227	-1.325	0.00976	87
NM_004583	chr17	-	37530522	37560548	RAB5C	-1.288	0.0066	-1.182	0.0044	-152
NM_201434	chr17	-	37530522	37560548	RAB5C	-1.288	0.0066	-1.182	0.0044	-152
NM_001100425	chr7	-	36330283	36396259	KIAA0895	-1.287	0.00959	-1.344	0.00859	22834
NM_015314	chr7	-	36330283	36373375	KIAA0895	-1.287	0.00959	-1.344	0.00859	-50
NM_014992	chr14	+	58725151	58906224	DAAM1	-1.285	0.00198	-1.872	3.91e-05	-126
NM_014248	chr22	+	39677330	39698614	RBX1	-1.285	0.00448	-1.346	0.00298	470
NM_013240	chr21	-	29166383	29179564	N6AMT1	-1.284	0.0024	-1.359	0.00406	164
NM_001164342	chr3	-	115539636	115585179	ZBTB20	-1.283	0.00431	-1.498	0.00265	-621
NM_001164344	chr3	-	115539636	115960814	ZBTB20	-1.283	0.00431	-1.498	0.00265	134414
NM_001164345	chr3	-	115539636	115960814	ZBTB20	-1.283	0.00431	-1.498	0.00265	134414
NM_001164346	chr3	-	115539636	115826482	ZBTB20	-1.283	0.00431	-1.498	0.00265	82
NM_001164347	chr3	-	115539636	115825743	ZBTB20	-1.283	0.00431	-1.498	0.00265	-657
NM_015642	chr3	-	115539636	116348817	ZBTB20	-1.283	0.00431	-1.498	0.00265	-558
NM_001204	chr2	+	202949294	203140719	BMPR2	-1.283	0.00928	-1.256	0.0084	-519
NM_001134999	chr14	-	52393739	52487565	FERMT2	-1.282	0.00272	-1.481	0.000199	15
NM_006832	chr14	-	52393739	52487565	FERMT2	-1.282	0.00272	-1.481	0.000199	15
NM_145063	chr6	-	41142508	41148166	C6orf130	-1.282	0.000508	-1.352	0.000982	-84
NM_006754	chr7	-	105518187	105540293	SYPL1	-1.282	0.00174	-1.334	0.00939	343
NM_182715	chr7	-	105518187	105539994	SYPL1	-1.282	0.00174	-1.334	0.00939	44
NR_027646	chr1	-	116737009	116762767	ATP1A1OS	-1.282	0.00642	-1.273	0.0063	17
NM_001130105	chr5	-	74702683	74843562	COL4A3BP	-1.282	0.00654	-1.239	0.00807	387
NM_005713	chr5	-	74702683	74843210	COL4A3BP	-1.282	0.00654	-1.239	0.00807	35
NM_031361	chr5	-	74702683	74843210	COL4A3BP	-1.282	0.00654	-1.239	0.00807	35
NM_001142587	chr1	+	40929828	41009860	NFYC	-1.281	0.00529	-1.536	0.00365	247
NM_001039842	chr17	-	77242470	77244023	C17orf90	-1.281	0.00651	-1.351	0.00608	223
NM_002745	chr22	-	20443946	20551970	MAPK1	-1.281	0.00476	-1.325	0.005	70
NM_001869	chr7	+	129693938	129716871	CPA2	-1.281	0.00269	-1.23	0.00398	9137
NM_002877	chr14	+	67356248	68034350	RAD51L1	-1.28	0.00236	-1.377	0.008	527
NM_012086	chr2	-	197337344	197372670	GTF3C3	-1.28	0.00506	-1.314	0.00528	-55
NM_001136053	chr3	-	128774605	128792186	TPRA1	-1.28	0.00134	-1.297	0.00695	-239
NM_001142646	chr3	-	128774603	128792258	TPRA1	-1.28	0.00134	-1.297	0.00695	-167
NM_152888	chr8	-	139669659	139995418	COL22A1	-1.279	0.00883	-1.357	0.00449	81843
NM_182612	chr11	-	757222	767487	PDDC1	-1.279	0.00356	-1.305	0.00832	-63
NM_032356	chr17	-	7700727	7701897	LSMD1	-1.279	0.00134	-1.253	0.0042	447
NM_206999	chr16	-	57134732	57221251	CNOT1	-1.278	0.00264	-1.41	0.00597	-274
NM_006621	chr1	+	110328830	110367887	AHCYL1	-1.278	0.00465	-1.349	0.00863	95
NM_001719	chr20	-	55177215	55275114	BMP7	-1.278	0.00584	-1.29	0.00338	70914
NM_003801	chr8	+	145209511	145213107	GPAA1	-1.277	0.00298	-1.245	0.0022	-336
NM_004124	chr14	-	54010958	54025494	GMFB	-1.277	0.00686	-1.242	0.00779	144
NM_024540	chr1	-	154973717	154977547	MRPL24	-1.276	0.00091	-1.452	0.000978	-153
NM_145729	chr1	-	154973717	154977547	MRPL24	-1.276	0.00091	-1.452	0.000978	-153
NM_007221	chr1	+	154449407	154476457	PMF1	-1.276	0.00207	-1.389	0.00154	93
NM_021814	chr6	-	53240154	53321901	ELOVL5	-1.276	0.00973	-1.266	0.00591	226
NM_032730	chr6	-	107125595	107184066	RTN4IP1	-1.275	0.00118	-1.365	0.00324	-59
NM_001154	chr4	-	122808601	122837597	ANXA5	-1.275	0.00221	-1.251	0.00172	-1178
NM_001300	chr10	-	3808188	3817473	KLF6	-1.274	0.00544	-1.386	0.00625	-352
NM_198527	chr15	-	89275158	89276778	HDDC3	-1.274	0.00246	-1.207	0.00951	-22
NM_020244	chr12	+	100615547	100646977	CHPT1	-1.273	0.00411	-1.46	0.000508	353
NM_016311	chr1	+	28435197	28437198	ATPIF1	-1.273	0.000924	-1.272	0.0042	-72
NM_001100626	chr10	-	101899836	101935804	ERLIN1	-1.273	0.00404	-1.265	0.00419	-21
NM_006459	chr10	-	101899836	101935724	ERLIN1	-1.273	0.00404	-1.265	0.00419	-101
NM_004528	chr1	+	163867073	163891479	MGST3	-1.273	0.000635	-1.25	0.00449	-298
NM_080670	chr5	+	139924603	139928867	SLC35A4	-1.272	0.00405	-1.346	0.00356	-28
NM_003405	chr22	+	30670478	30683590	YWHAH	-1.272	0.00105	-1.335	0.00616	-153
NM_016350	chr14	-	50262298	50367589	NIN	-1.272	0.00108	-1.245	0.00253	55614
NM_182946	chr14	-	50262296	50367589	NIN	-1.272	0.00108	-1.245	0.00253	55614
NM_025054	chr8	-	67705041	67742006	VCPIP1	-1.272	0.00659	-1.224	0.00427	-194
NM_019096	chr6	-	43696195	43704914	GTPBP2	-1.271	0.00222	-1.484	0.00684	-586
NM_001142401	chr6	-	109794411	109810455	CD164	-1.271	0.0059	-1.358	0.00145	280
NM_001142402	chr6	-	109794411	109810455	CD164	-1.271	0.0059	-1.358	0.00145	280
NM_006016	chr6	-	109794411	109810455	CD164	-1.271	0.0059	-1.358	0.00145	280
NM_017694	chr2	+	190981325	191075286	MFSD6	-1.271	0.00963	-1.246	0.00448	39675
NM_002803	chr7	+	102775324	102795892	PSMC2	-1.271	0.00109	-1.196	0.00979	76
NM_001142589	chr1	+	40929828	41009860	NFYC	-1.27	0.00567	-1.538	0.00376	247
NM_014223	chr1	+	40929828	41009860	NFYC	-1.27	0.00567	-1.538	0.00376	247
NM_001134419	chr1	+	91738991	91763908	CDC7	-1.27	0.00388	-1.287	0.00929	559
NM_001134420	chr1	+	91739252	91763908	CDC7	-1.27	0.00388	-1.287	0.00929	298
NM_003503	chr1	+	91738991	91763908	CDC7	-1.27	0.00388	-1.287	0.00929	559
NM_001930	chr19	-	12647533	12653677	DHPS	-1.27	0.00484	-1.248	0.00446	52
NM_001135752	chr10	-	74564288	74597859	ECD	-1.27	0.00396	-1.218	0.00979	9
NM_001135753	chr10	-	74564288	74597859	ECD	-1.27	0.00396	-1.218	0.00979	9
NM_007265	chr10	-	74564288	74597859	ECD	-1.27	0.00396	-1.218	0.00979	9
NR_024203	chr10	-	74564288	74597859	ECD	-1.27	0.00396	-1.218	0.00979	9
NM_003655	chr17	-	75421549	75427808	CBX4	-1.269	0.00315	-1.501	0.000421	-392
NM_001127203	chr13	-	112879925	112911030	PCID2	-1.269	0.00635	-1.328	0.0052	-420
NM_018386	chr13	-	112879925	112911030	PCID2	-1.269	0.00635	-1.328	0.0052	-420
NM_001100161	chr8	+	21833125	21920042	XPO7	-1.269	0.0024	-1.257	0.00718	25
NM_015024	chr8	+	21833125	21920042	XPO7	-1.269	0.0024	-1.257	0.00718	25
NM_030877	chr20	+	35755847	35933934	CTNNBL1	-1.268	0.00176	-1.324	0.00859	-47
NM_016504	chr17	-	45800226	45805561	MRPL27	-1.268	0.000888	-1.241	0.00279	61
NM_000520	chr15	-	70422831	70455574	HEXA	-1.266	0.000935	-1.278	0.0097	-101
NM_005702	chr17	+	24206168	24212198	ERAL1	-1.265	0.00116	-1.309	0.00548	7
NM_025029	chr2	+	130655970	130664769	MZT2B	-1.265	0.00549	-1.307	0.00572	-95
NM_001127383	chr2	+	172087111	172122889	CYBRD1	-1.265	0.00362	-1.296	0.000913	-336
NM_024843	chr2	+	172087111	172122889	CYBRD1	-1.265	0.00362	-1.296	0.000913	-336
NM_015878	chr8	-	103907711	103945573	AZIN1	-1.263	0.00668	-1.324	0.00285	-277
NM_148174	chr8	-	103907711	103945573	AZIN1	-1.263	0.00668	-1.324	0.00285	-277
NM_015918	chr12	-	119501230	119503580	POP5	-1.263	0.00175	-1.296	0.00976	-20
NM_005180	chr10	+	22650011	22660423	BMI1	-1.262	0.00552	-1.622	0.00138	489
NM_001127662	chr9	+	123070200	123134941	GSN	-1.262	0.00505	-1.495	0.00057	4125
NM_001127663	chr9	+	123070200	123134941	GSN	-1.262	0.00505	-1.495	0.00057	4125
NM_001127664	chr9	+	123070200	123134941	GSN	-1.262	0.00505	-1.495	0.00057	4125
NM_001127665	chr9	+	123070200	123134941	GSN	-1.262	0.00505	-1.495	0.00057	4125
NM_001127666	chr9	+	123070200	123134941	GSN	-1.262	0.00505	-1.495	0.00057	4125
NM_001127667	chr9	+	123070200	123134941	GSN	-1.262	0.00505	-1.495	0.00057	4125
NM_198252	chr9	+	123070200	123134941	GSN	-1.262	0.00505	-1.495	0.00057	4125
NM_001142590	chr1	+	40930266	41009860	NFYC	-1.261	0.00609	-1.55	0.00306	-191
NM_003492	chrX	+	152891184	152901840	TMEM187	-1.261	0.00362	-1.502	0.000511	-959
NM_003070	chr9	+	2005341	2183623	SMARCA2	-1.261	0.00567	-1.282	0.00397	100709
NM_139045	chr9	+	2005341	2183623	SMARCA2	-1.261	0.00567	-1.282	0.00397	100709
NM_022575	chr20	+	2769372	2795378	VPS16	-1.26	0.00131	-1.336	0.00377	-97
NM_080413	chr20	+	2769372	2795378	VPS16	-1.26	0.00131	-1.336	0.00377	-97
NM_016494	chr2	+	85676347	85678342	RNF181	-1.26	0.0053	-1.3	0.000846	-72
NM_001185093	chr1	+	159354530	159357607	NIT1	-1.26	0.000762	-1.248	0.000912	-80
NM_001185094	chr1	+	159354531	159357607	NIT1	-1.26	0.000762	-1.248	0.000912	-81
NM_005600	chr1	+	159354485	159357607	NIT1	-1.26	0.000762	-1.248	0.000912	-35
NM_020458	chr2	+	47021816	47156779	TTC7A	-1.259	0.00641	-1.283	0.006	48084
NM_145201	chr8	-	144728097	144731656	NAPRT1	-1.258	0.00644	-1.592	0.00176	6
NM_013406	chr19	-	12647533	12653677	DHPS	-1.258	0.00189	-1.276	0.00359	52
NM_000365	chr12	+	6846953	6850369	TPI1	-1.258	0.00566	-1.261	0.00737	47
NM_001159287	chr12	+	6846844	6850369	TPI1	-1.258	0.00566	-1.261	0.00737	156
NR_027483	chr12	+	6847538	6850369	TPI1	-1.258	0.00566	-1.261	0.00737	-538
NM_001002245	chr17	+	77442894	77451655	ANAPC11	-1.258	0.00217	-1.203	0.00432	-119
NM_001002246	chr17	+	77442894	77451655	ANAPC11	-1.258	0.00217	-1.203	0.00432	-119
NM_001002247	chr17	+	77442894	77451655	ANAPC11	-1.258	0.00217	-1.203	0.00432	-119
NM_001002248	chr17	+	77442894	77451655	ANAPC11	-1.258	0.00217	-1.203	0.00432	-119
NM_001002249	chr17	+	77443113	77451655	ANAPC11	-1.258	0.00217	-1.203	0.00432	-338
NM_016476	chr17	+	77442894	77451655	ANAPC11	-1.258	0.00217	-1.203	0.00432	-119
NM_001066	chr1	+	12149646	12191864	TNFRSF1B	-1.257	0.00535	-1.284	0.0068	11354
NM_001012991	chr16	-	19625174	19636993	C16orf88	-1.256	0.00246	-1.43	0.00396	-57
NM_014065	chr3	-	132215410	132228336	ASTE1	-1.256	0.00658	-1.354	0.0067	11
NM_001862	chr2	+	97628952	97631089	COX5B	-1.256	0.0054	-1.195	0.00394	-52
NM_001142799	chr17	+	6858796	6861562	C17orf49	-1.255	0.00552	-1.399	0.0056	-121
NM_001142798	chr17	+	6858796	6861562	C17orf49	-1.254	0.00258	-1.347	0.00374	-121
NM_174893	chr17	+	6858796	6861562	C17orf49	-1.254	0.00258	-1.347	0.00374	-121
NM_178547	chr1	-	32859893	32888772	ZBTB8OS	-1.254	0.0021	-1.289	0.00219	-203
NM_016652	chr20	-	19963011	19984690	CRNKL1	-1.254	0.00101	-1.279	0.00973	3340
NM_018216	chr1	-	2429834	2447895	PANK4	-1.254	0.00617	-1.238	0.0043	120
NM_000146	chr19	+	54160377	54161948	FTL	-1.254	0.00662	-1.173	0.00442	48
NM_174869	chrX	-	152704414	152713161	IDH3G	-1.253	0.00578	-1.269	0.00216	36
NM_001130720	chr7	+	128652090	128857287	AHCYL2	-1.253	0.00671	-1.21	0.00879	-215
NM_001130722	chr7	+	128802719	128857287	AHCYL2	-1.253	0.00671	-1.21	0.00879	13081
NM_001130723	chr7	+	128795199	128857287	AHCYL2	-1.253	0.00671	-1.21	0.00879	20601
NM_015328	chr7	+	128652090	128857287	AHCYL2	-1.253	0.00671	-1.21	0.00879	-215
NM_001040875	chr8	+	75425207	75441890	GDAP1	-1.252	0.00671	-1.597	0.000307	18
NM_018972	chr8	+	75425172	75441890	GDAP1	-1.252	0.00671	-1.597	0.000307	53
NM_015319	chr12	+	51728999	51744429	TENC1	-1.252	0.00365	-1.33	0.00133	-1924
NM_170754	chr12	+	51730101	51744429	TENC1	-1.252	0.00365	-1.33	0.00133	1274
NM_198316	chr12	+	51727076	51744429	TENC1	-1.252	0.00365	-1.33	0.00133	-1
NM_032799	chr9	-	130522969	130526229	ZDHHC12	-1.252	0.00193	-1.314	0.00311	4
NM_013407	chr19	-	12647533	12653677	DHPS	-1.252	0.00226	-1.261	0.00435	52
NM_178190	chr1	+	28435197	28437198	ATPIF1	-1.252	0.00113	-1.243	0.00695	-72
NM_024050	chr19	+	17281336	17295104	DDA1	-1.252	0.00492	-1.209	0.00162	-61
NM_005670	chr6	-	145988132	146098684	EPM2A	-1.251	0.00628	-1.299	0.00449	659
NM_022753	chr1	+	33055762	33097063	S100PBP	-1.251	0.00247	-1.246	0.00339	13
NM_138401	chr19	+	17391911	17397140	FAM125A	-1.251	0.00178	-1.246	0.008	-211
NM_014845	chr6	+	110119116	110253327	FIG4	-1.25	0.00397	-1.198	0.00999	-41
NM_032314	chr12	-	119425464	119451347	COQ5	-1.249	0.00448	-1.255	0.00148	22
NM_000436	chr5	-	41765923	41906548	OXCT1	-1.249	0.00641	-1.241	0.00131	27023
NM_031287	chr6	-	144457710	144458447	SF3B5	-1.249	0.00215	-1.158	0.00431	-78
NM_004110	chr17	-	70370213	70380751	FDXR	-1.248	0.00272	-1.271	0.0058	-274
NM_024417	chr17	-	70370213	70380751	FDXR	-1.248	0.00272	-1.271	0.0058	-274
NM_001113547	chr12	-	48855829	48902755	LIMA1	-1.247	0.00411	-1.472	0.00517	21555
NM_013247	chr2	+	74610039	74614191	HTRA2	-1.247	0.00135	-1.442	0.000725	386
NM_001160124	chr10	-	3808188	3817473	KLF6	-1.247	0.00643	-1.379	0.00647	-352
NR_027653	chr10	-	3808188	3817473	KLF6	-1.247	0.00643	-1.379	0.00647	-352
NM_001014436	chr7	+	44050763	44067840	DBNL	-1.247	0.00244	-1.349	0.00684	37
NM_001122956	chr7	+	44050763	44067840	DBNL	-1.247	0.00244	-1.349	0.00684	37
NM_014063	chr7	+	44050763	44067840	DBNL	-1.247	0.00244	-1.349	0.00684	37
NM_030777	chr20	+	44771685	44798392	SLC2A10	-1.246	0.0064	-1.589	0.000717	240
NM_173216	chr3	+	188131008	188279033	ST6GAL1	-1.246	0.00616	-1.352	0.00449	8267
NM_173217	chr3	+	188131008	188279033	ST6GAL1	-1.246	0.00616	-1.352	0.00449	8267
NM_003204	chr17	+	43480684	43493906	NFE2L1	-1.246	0.00272	-1.295	0.00742	-134
NM_001033521	chr20	+	54400833	54412989	CSTF1	-1.246	0.0027	-1.283	0.00879	167
NM_001033522	chr20	+	54401113	54412989	CSTF1	-1.246	0.0027	-1.283	0.00879	-113
NM_001324	chr20	+	54400980	54412989	CSTF1	-1.246	0.0027	-1.283	0.00879	20
NM_014974	chr10	-	310131	725608	DIP2C	-1.245	0.00271	-1.71	0.00285	908
NM_001908	chr8	-	11737442	11763055	CTSB	-1.245	0.00264	-1.401	0.00068	5
NM_147780	chr8	-	11737442	11763055	CTSB	-1.245	0.00264	-1.401	0.00068	5
NM_147781	chr8	-	11737442	11763055	CTSB	-1.245	0.00264	-1.401	0.00068	5
NM_147782	chr8	-	11737442	11763055	CTSB	-1.245	0.00264	-1.401	0.00068	5
NM_147783	chr8	-	11737442	11763055	CTSB	-1.245	0.00264	-1.401	0.00068	5
NM_001315	chr6	+	36103431	36186991	MAPK14	-1.245	0.00272	-1.387	0.000965	-31
NM_025250	chr7	+	2638128	2670962	TTYH3	-1.245	0.00549	-1.368	0.00151	20722
NM_138992	chr21	+	41461597	41570394	BACE2	-1.245	0.00116	-1.286	0.00948	3553
NM_003366	chr16	+	21872109	21902169	UQCRC2	-1.244	0.00416	-1.5	0.00057	41
NM_001160125	chr10	-	3808188	3817473	KLF6	-1.244	0.00204	-1.369	0.00757	-352
NM_001042680	chr19	-	3489262	3508571	C19orf28	-1.244	0.00177	-1.334	0.00934	-604
NM_021731	chr19	-	3489262	3508571	C19orf28	-1.244	0.00177	-1.334	0.00934	-604
NM_003172	chr9	-	135208486	135213182	SURF1	-1.244	0.00236	-1.256	0.00312	-43
NM_001122821	chr9	+	130485754	130498496	SET	-1.243	0.00248	-1.29	0.00362	5371
NM_003011	chr9	+	130491329	130498496	SET	-1.243	0.00248	-1.29	0.00362	-204
NM_152640	chr12	-	1925474	1983938	DCP1B	-1.243	0.00416	-1.284	0.00229	63
NM_198202	chr12	-	119501230	119503584	POP5	-1.243	0.00259	-1.282	0.00983	-16
NM_001024218	chr14	+	66043877	66718278	GPHN	-1.242	0.00608	-1.238	0.00245	848
NM_020806	chr14	+	66043877	66718278	GPHN	-1.242	0.00608	-1.238	0.00245	848
NM_152758	chr8	+	64243674	64287900	YTHDF3	-1.242	0.00613	-1.233	0.00863	26
NM_022151	chr14	-	92718293	92721002	MOAP1	-1.242	0.00076	-1.229	0.00405	-123
NM_016530	chr15	+	61268780	61347026	RAB8B	-1.241	0.00563	-1.554	0.000713	-55
NM_015141	chr3	+	32123006	32185210	GPD1L	-1.241	0.00663	-1.308	0.00299	-31
NM_014999	chr12	+	70434924	70467417	RAB21	-1.24	0.00429	-1.936	0.00338	26
NM_001142650	chr2	-	38643831	38683682	HNRPLL	-1.24	0.00432	-1.314	0.00437	-118
NM_138394	chr2	-	38643831	38683682	HNRPLL	-1.24	0.00432	-1.314	0.00437	-118
NM_001535	chr21	+	46879954	46909291	PRMT2	-1.24	0.00616	-1.238	0.00818	27596
NM_206962	chr21	+	46879954	46909291	PRMT2	-1.24	0.00616	-1.238	0.00818	27596
NM_138384	chr10	+	135057610	135084164	MTG1	-1.24	0.000766	-1.229	0.008	65
NM_018153	chr2	+	69093779	69226998	ANTXR1	-1.239	0.00536	-1.361	0.00556	-104
NM_005482	chr1	-	77327254	77457720	PIGK	-1.238	0.00565	-1.651	0.000158	45
NM_004227	chr7	-	6167936	6278767	CYTH3	-1.235	0.00398	-1.36	0.00371	13717
NM_207342	chr7	-	22425589	22506426	MGC87042	-1.235	0.00684	-1.266	0.0014	76
NM_032309	chr2	+	113058506	113063088	CHCHD5	-1.234	0.00115	-1.411	0.00244	19
NM_000932	chr11	+	63775570	63793500	PLCB3	-1.234	0.000906	-1.299	0.00921	-3995
NM_001184883	chr11	+	63775570	63793500	PLCB3	-1.234	0.000906	-1.299	0.00921	-3995
NM_005749	chr17	-	46294585	46296412	TOB1	-1.233	0.00166	-1.282	0.00513	-2563
NM_006712	chr7	-	150404640	150408884	FASTK	-1.233	0.00203	-1.217	0.00961	-66
NM_033015	chr7	-	150404640	150408884	FASTK	-1.233	0.00203	-1.217	0.00961	-66
NM_003313	chr8	-	144765930	144770875	TSTA3	-1.233	0.00501	-1.216	0.00833	-125
NM_053025	chr3	-	124813832	125085839	MYLK	-1.231	0.00647	-1.32	0.000631	223239
NM_053026	chr3	-	124813832	125085839	MYLK	-1.231	0.00647	-1.32	0.000631	223239
NM_053027	chr3	-	124813832	125085839	MYLK	-1.231	0.00647	-1.32	0.000631	223239
NM_053028	chr3	-	124813832	125085839	MYLK	-1.231	0.00647	-1.32	0.000631	223239
NM_001145513	chr7	-	29926244	29996259	SCRN1	-1.231	0.00265	-1.302	0.000818	1484
NM_001145514	chr7	-	29926244	29996430	SCRN1	-1.231	0.00265	-1.302	0.000818	1655
NM_001145515	chr7	-	29926244	29995950	SCRN1	-1.231	0.00265	-1.302	0.000818	1175
NM_014766	chr7	-	29926244	29995950	SCRN1	-1.231	0.00265	-1.302	0.000818	1175
NM_152540	chr4	-	53433907	53926999	SCFD2	-1.23	0.00553	-1.29	0.00495	99
NM_006278	chr11	+	125731305	125789743	ST3GAL4	-1.228	0.000857	-1.217	0.00265	320
NM_004214	chr11	-	65407786	65412586	FIBP	-1.228	0.00427	-1.204	0.00356	236
NM_198897	chr11	-	65407786	65412586	FIBP	-1.228	0.00427	-1.204	0.00356	236
NM_014990	chr14	-	35077308	35348183	RALGAPA1	-1.227	0.00523	-1.695	0.00756	58
NM_194301	chr14	-	35077308	35348183	RALGAPA1	-1.227	0.00523	-1.695	0.00756	58
NM_001003891	chr22	+	19191885	19271919	MED15	-1.226	0.000808	-1.314	0.00307	65
NM_015889	chr22	+	19191885	19271919	MED15	-1.226	0.000808	-1.314	0.00307	65
NM_139012	chr6	+	36103431	36186991	MAPK14	-1.225	0.00254	-1.369	0.00117	-31
NM_007065	chr19	-	10362808	10375271	CDC37	-1.225	0.00105	-1.299	0.00252	71
NM_139014	chr6	+	36103431	36186991	MAPK14	-1.223	0.00583	-1.34	0.00154	-31
NM_004569	chr14	-	67125775	67136770	PIGH	-1.222	0.00183	-1.639	0.00213	45
NM_006277	chr2	-	24279238	24436901	ITSN2	-1.222	0.00647	-1.278	0.00734	1
NM_019595	chr2	-	24279238	24436901	ITSN2	-1.222	0.00647	-1.278	0.00734	1
NM_030769	chr1	+	181028016	181065211	NPL	-1.221	0.00416	-1.36	0.00473	-2616
NM_003851	chr1	-	165776874	165789680	CREG1	-1.22	0.00686	-1.34	0.00046	55
NM_000532	chr3	+	137451856	137531705	PCCB	-1.22	0.00258	-1.327	0.00166	119
NM_001178014	chr3	+	137451856	137531705	PCCB	-1.22	0.00258	-1.327	0.00166	119
NM_016277	chr6	-	57161540	57195037	RAB23	-1.22	0.00209	-1.282	0.00359	-63
NM_183227	chr6	-	57161540	57194216	RAB23	-1.22	0.00209	-1.282	0.00359	-884
NM_080476	chr20	-	32612006	32728750	PIGU	-1.219	0.00267	-1.427	0.000623	150
NM_018025	chr19	+	38263625	38313158	GPATCH1	-1.219	0.0055	-1.275	0.00905	300
NM_021260	chr14	-	72505912	72563673	ZFYVE1	-1.219	0.00102	-1.193	0.00976	-77
NM_005000	chr7	-	122968318	122985194	NDUFA5	-1.218	0.00635	-2.323	8.88e-06	119
NM_006129	chr8	+	22078597	22125782	BMP1	-1.216	0.00575	-1.393	0.00251	78
NR_033403	chr8	+	22078597	22125782	BMP1	-1.216	0.00575	-1.393	0.00251	78
NM_001113546	chr12	-	48855829	48963620	LIMA1	-1.215	0.00583	-1.354	0.00768	36220
NM_016357	chr12	-	48855829	48963620	LIMA1	-1.215	0.00583	-1.354	0.00768	36220
NM_001105192	chr15	-	68127596	68177310	TLE3	-1.215	0.00572	-1.312	0.00783	-40
NM_005078	chr15	-	68127596	68177310	TLE3	-1.215	0.00572	-1.312	0.00783	-40
NM_020908	chr15	-	68127596	68177310	TLE3	-1.215	0.00572	-1.312	0.00783	-40
NM_001167604	chr10	-	111614513	111673301	XPNPEP1	-1.215	0.00108	-1.277	0.00151	101
NM_020383	chr10	-	111614513	111673301	XPNPEP1	-1.215	0.00108	-1.277	0.00151	101
NR_030724	chr10	-	111614513	111673301	XPNPEP1	-1.215	0.00108	-1.277	0.00151	101
NM_138957	chr22	-	20453318	20551970	MAPK1	-1.215	0.00203	-1.224	0.00373	70
NM_002631	chr1	+	10381671	10402788	PGD	-1.214	0.000471	-1.287	0.000789	-96
NM_000293	chr16	+	46052710	46292935	PHKB	-1.214	0.00625	-1.212	0.00373	-160
NM_001031835	chr16	+	46052710	46292935	PHKB	-1.214	0.00625	-1.212	0.00373	-160
NM_000883	chr7	-	127819566	127837272	IMPDH1	-1.213	0.00166	-1.64	0.00844	147
NM_001102605	chr7	-	127819566	127837272	IMPDH1	-1.213	0.00166	-1.64	0.00844	147
NM_001142573	chr7	-	127819567	127833260	IMPDH1	-1.213	0.00166	-1.64	0.00844	310
NM_001142574	chr7	-	127819567	127833260	IMPDH1	-1.213	0.00166	-1.64	0.00844	310
NM_001142575	chr7	-	127819567	127833260	IMPDH1	-1.213	0.00166	-1.64	0.00844	310
NM_001142576	chr7	-	127819567	127837272	IMPDH1	-1.213	0.00166	-1.64	0.00844	147
NM_183243	chr7	-	127819566	127837272	IMPDH1	-1.213	0.00166	-1.64	0.00844	147
NM_000375	chr10	-	127467136	127501827	UROS	-1.213	0.00686	-1.283	0.00838	-248
NM_006791	chr15	+	76952226	76977129	MORF4L1	-1.213	0.0062	-1.258	0.00791	474
NM_206839	chr15	+	76952226	76977129	MORF4L1	-1.213	0.0062	-1.258	0.00791	474
NM_001007246	chr21	-	39590234	39607426	BRWD1	-1.213	0.00492	-1.237	0.00419	-74
NM_001040697	chr11	-	18509819	18566857	UEVLD	-1.212	0.00602	-1.271	0.0084	-43
NM_018314	chr11	-	18509819	18566857	UEVLD	-1.212	0.00602	-1.271	0.0084	-43
NM_170662	chr3	-	106859798	107070577	CBLB	-1.211	0.00587	-1.42	0.00365	-223
NM_032777	chr8	+	37773558	37820661	GPR124	-1.211	0.0058	-1.329	0.00476	25617
NM_182501	chr2	-	241683654	241690420	MTERFD2	-1.21	0.00662	-1.263	0.00751	-5
NM_003838	chr1	+	74436513	74445708	FPGT	-1.21	0.00558	-1.201	0.00921	-88
NM_001412	chrX	-	20052556	20069887	EIF1AX	-1.206	0.00548	-1.421	0.00165	312
NM_016641	chr16	-	19420515	19440951	GDE1	-1.205	0.00179	-1.325	0.0044	51
NM_032336	chr8	+	41505881	41521720	GINS4	-1.204	0.00556	-1.564	0.000595	-106
NM_001143667	chr11	-	10830829	10836196	ZBED5	-1.204	0.00686	-1.407	0.000249	146
NM_021211	chr11	-	10830829	10836196	ZBED5	-1.204	0.00686	-1.407	0.000249	146
NM_006833	chr7	+	99524518	99527758	COPS6	-1.202	0.0066	-1.252	0.00833	32
NM_024848	chr1	-	2242555	2312853	MORN1	-1.2	0.00269	-1.379	0.00338	-72
NM_024705	chr13	-	51240131	51276294	DHRS12	-1.2	0.00226	-1.169	0.00421	244
NM_001034025	chr12	+	110935534	110945407	ERP29	-1.2	0.0057	-1.164	0.00437	16
NM_006817	chr12	+	110935534	110945407	ERP29	-1.2	0.0057	-1.164	0.00437	16
NM_057161	chr6	+	43089954	43097009	KLHDC3	-1.199	0.00495	-1.264	0.00886	-129
NM_004453	chr4	+	159812726	159849291	ETFDH	-1.198	0.00557	-1.317	0.00431	149
NM_001137664	chr12	-	109297656	109325918	ANAPC7	-1.197	0.00528	-1.332	0.00502	-7
NM_021134	chr11	+	1925077	1934413	MRPL23	-1.197	0.00267	-1.264	0.000933	123
NM_006329	chr14	-	91405507	91483799	FBLN5	-1.196	0.00686	-1.258	0.00961	47774
NM_001130005	chr14	-	68410592	68515836	ACTN1	-1.196	0.00684	-1.233	0.00383	111
NM_015443	chr17	-	41463130	41626049	KIAA1267	-1.195	0.00614	-1.193	0.00375	-551
NM_001102	chr14	-	68410592	68515836	ACTN1	-1.193	0.00686	-1.225	0.00397	111
NM_001130004	chr14	-	68410592	68515836	ACTN1	-1.193	0.00686	-1.225	0.00397	111
NM_001135242	chr8	-	134318595	134378729	NDRG1	-1.188	0.00669	-1.695	0.0016	-246
NM_006096	chr8	-	134318595	134378729	NDRG1	-1.188	0.00669	-1.695	0.0016	-246
NM_002766	chr17	-	71818462	71861825	PRPSAP1	-1.188	0.00217	-1.241	0.00757	125
NM_001145025	chr20	-	33166820	33198822	EDEM2	-1.188	0.00686	-1.193	0.0044	22
NM_018217	chr20	-	33166820	33198822	EDEM2	-1.188	0.00686	-1.193	0.0044	22
NR_026728	chr20	-	33166820	33198822	EDEM2	-1.188	0.00686	-1.193	0.0044	22
NM_032634	chr9	-	35078687	35086546	PIGO	-1.187	0.00683	-1.207	0.00138	121
NM_152850	chr9	-	35078687	35086579	PIGO	-1.187	0.00683	-1.207	0.00138	154
NM_012255	chr20	+	21231941	21318463	XRN2	-1.185	0.00102	-1.341	0.00678	9
NR_027033	chr22	+	44860540	44888470	LOC400931	-1.184	0.00686	-1.36	0.00435	-565
NM_001218	chr15	-	61402782	61461128	CA12	-1.184	0.00572	-1.297	0.00476	33428
NM_206925	chr15	-	61402782	61461128	CA12	-1.184	0.00572	-1.297	0.00476	33428
NM_002646	chr1	-	202658380	202726097	PIK3C2B	-1.184	0.00651	-1.282	0.00069	-4378
NM_145074	chr2	+	74610039	74614191	HTRA2	-1.183	0.00679	-1.341	0.00236	386
NM_020314	chr16	+	19474540	19619945	C16orf62	-1.18	0.00618	-1.951	0.000421	60
NM_022060	chr14	+	22136986	22151105	ABHD4	-1.177	0.00664	-1.474	0.00265	114
NM_181726	chr4	+	186554833	186558384	ANKRD37	-1.172	0.00685	-1.744	0.00663	-383
NM_001398	chr19	-	43997901	44014337	ECH1	-1.171	0.00635	-1.819	6.2e-06	87
