# Supplementary material for: YY1 Regulates Melanocyte Development and Function by Cooperating with MITF
Source: PLoS Genet. 2012 May 3;8(5):e1002688. doi: 10.1371/journal.pgen.1002688 (PMC3342948; doi:10.1371/journal.pgen.1002688)
Supplement: Table S3 — YY1 bindings locations in MALME-3M. The coordinates are in HG18. (XLS) [file pgen.1002688.s008.xls]

## Sheet: Table_S3_YY1_binding_sites
Table S3. YY1 bindings locations in MALME. The coordinates are in HG18.
# Chr	Start	End	Skellam test p-value
chr1	3806050	3808350	2.45e-178
chr1	159368300	159370150	1.05e-132
chr1	168129050	168130700	1.33e-132
chr1	159436900	159439450	7.32e-130
chr1	159281650	159283350	9.5e-124
chr1	172059500	172061350	3.62e-121
chr1	247086200	247087750	1.49e-117
chr1	16565350	16567250	2.21e-117
chr1	243063450	243066200	1.11e-115
chr1	243199150	243201800	2.13e-115
chr1	220951900	220953850	1.64e-106
chr1	152229100	152230700	1.32e-105
chr1	147488850	147491850	3.11e-105
chr1	46540900	46542550	3.47e-105
chr1	208612000	208614800	7.99e-102
chr1	115101100	115103000	1.27e-100
chr1	154170150	154171800	4.37e-100
chr1	178189600	178191200	2.03e-99
chr1	166171400	166173100	8.64e-99
chr1	148602100	148604500	1.29e-94
chr1	178117100	178119150	1.98e-93
chr1	159389700	159391250	1.4e-91
chr1	154429500	154431100	1.45e-90
chr1	159461600	159463250	3.65e-90
chr1	151872450	151874200	2.76e-89
chr1	110378000	110379500	8.89e-89
chr1	154518550	154520050	1.41e-87
chr1	155002950	155004700	8.53e-85
chr1	11890250	11893900	8.91e-84
chr1	100370500	100372000	2.78e-81
chr1	143642750	143644300	5.98e-81
chr1	112962600	112964750	3.67e-79
chr1	149309050	149310950	5.83e-79
chr1	16033400	16035650	3.7e-78
chr1	35795050	35796600	3.58e-77
chr1	203984800	203986950	1.09e-75
chr1	149637900	149639300	1.69e-75
chr1	1156550	1158000	7.13e-75
chr1	28113100	28114500	8.81e-75
chr1	28846900	28849300	5.41e-74
chr1	204851750	204853100	7.61e-73
chr1	152458850	152460950	9.94e-71
chr1	173234400	173236150	1.17e-70
chr1	36701850	36703250	2.95e-69
chr1	200583700	200585150	4.55e-69
chr1	158520850	158522300	1.17e-68
chr1	31882400	31883950	2.19e-68
chr1	202030650	202032150	5.76e-68
chr1	144218100	144219650	9.47e-68
chr1	78017150	78018450	1.05e-67
chr1	211254800	211256500	1.31e-67
chr1	17094700	17097100	7.44e-67
chr1	153454900	153456750	1.18e-65
chr1	234146850	234150450	5.17e-65
chr1	154452350	154453800	7.91e-65
chr1	148123600	148127450	1.69e-64
chr1	242882050	242883650	1.25e-63
chr1	36623600	36625200	1.3e-63
chr1	173258500	173260000	1.45e-62
chr1	159985500	159987250	2.94e-62
chr1	74970850	74972350	5.84e-62
chr1	16174350	16175800	5.95e-61
chr1	35429750	35431950	1.26e-60
chr1	16711250	16714000	2.38e-60
chr1	45924150	45927000	3.66e-60
chr1	45249100	45251200	3.72e-60
chr1	2312150	2313700	3.69e-59
chr1	110682250	110684300	4.77e-59
chr1	26985650	26987900	1.44e-57
chr1	153477100	153478650	2.41e-57
chr1	159395250	159396650	4.95e-57
chr1	154976950	154978450	6.75e-57
chr1	114273000	114274250	6.78e-57
chr1	32888050	32889900	2.6e-56
chr1	159549750	159551850	3.41e-56
chr1	228843800	228845550	1.14e-55
chr1	90232350	90234000	2.28e-55
chr1	159413200	159414550	4.47e-55
chr1	222367750	222369150	1.64e-54
chr1	224031400	224033000	1.45e-53
chr1	149115100	149116600	3.02e-52
chr1	154837200	154838550	5.35e-52
chr1	141831800	141833200	2.7e-51
chr1	27098850	27100100	6.58e-51
chr1	143244650	143246350	1.01e-49
chr1	24157750	24159750	1.27e-49
chr1	153444800	153446350	1.27e-49
chr1	216524600	216525900	2.93e-49
chr1	233557550	233559250	4.96e-49
chr1	181706450	181708900	8.14e-49
chr1	28527350	28528700	8.5e-49
chr1	202646800	202648300	2.35e-48
chr1	10456950	10458300	4.64e-48
chr1	111792850	111794250	5.1e-48
chr1	148165650	148167100	5.1e-48
chr1	148867800	148869400	1.19e-47
chr1	211031050	211032450	1.2e-47
chr1	6683800	6685100	1.21e-47
chr1	150001900	150003250	2.82e-47
chr1	152563700	152566300	3.79e-47
chr1	109035800	109037350	2.41e-46
chr1	6584900	6587400	2.57e-46
chr1	243092550	243095350	6.94e-46
chr1	150146850	150149500	1.19e-45
chr1	28029200	28030600	2.53e-45
chr1	62673850	62675700	3.01e-45
chr1	176219550	176220800	1.33e-44
chr1	183574000	183576400	7.74e-44
chr1	154448750	154450250	1.45e-43
chr1	23890250	23891600	1.52e-43
chr1	22320300	22322450	7.86e-43
chr1	222795350	222797950	1.15e-42
chr1	1331850	1333200	1.56e-42
chr1	32345550	32346900	1.56e-42
chr1	17103300	17105250	1.62e-42
chr1	27688600	27690300	2.61e-42
chr1	22650300	22651650	3.8e-42
chr1	224562750	224564150	6.06e-42
chr1	1499200	1500750	7.24e-42
chr1	200190500	200191950	9.09e-42
chr1	78216050	78218050	1.44e-41
chr1	119484000	119485450	4.23e-41
chr1	52642150	52643550	6.32e-41
chr1	169720600	169721950	1.1e-40
chr1	61962700	61964050	3.02e-40
chr1	165455900	165457400	5.26e-40
chr1	11962350	11963750	5.73e-40
chr1	158579150	158580500	6.32e-40
chr1	93316700	93318050	1.43e-39
chr1	172103050	172104700	1.51e-39
chr1	77920350	77922300	2.44e-39
chr1	149696800	149699200	2.7e-39
chr1	6181600	6183000	3.69e-39
chr1	152797200	152798900	5.53e-39
chr1	54290800	54292400	6.59e-39
chr1	210274550	210276200	8.68e-39
chr1	205290250	205291650	1.27e-38
chr1	223013350	223015100	2.63e-38
chr1	10014950	10016300	8.92e-38
chr1	184610450	184612050	1.71e-37
chr1	226419450	226420850	1.93e-37
chr1	158498200	158499550	4.03e-37
chr1	6536550	6537800	7.12e-37
chr1	31310400	31311800	8.4e-37
chr1	234139900	234141450	1.6e-36
chr1	24023850	24025150	1.64e-36
chr1	142308450	142309850	2.16e-36
chr1	160733650	160734950	2.36e-36
chr1	227710150	227711450	2.36e-36
chr1	40929350	40930800	2.9e-36
chr1	116831850	116834200	2.96e-36
chr1	145110100	145111650	3.63e-36
chr1	26890850	26892900	4.11e-36
chr1	200064300	200065700	1.1e-35
chr1	19449950	19451300	1.89e-35
chr1	154093100	154094350	8.99e-35
chr1	36461650	36463300	1.25e-34
chr1	242680550	242682750	5.43e-34
chr1	11255250	11256750	6.18e-34
chr1	159353800	159355100	6.87e-34
chr1	25430950	25432700	9.98e-34
chr1	114155800	114157300	1.08e-33
chr1	32631950	32633350	1.59e-33
chr1	224315900	224318100	1.78e-33
chr1	158860250	158861600	1.95e-33
chr1	44592950	44594300	2.05e-33
chr1	26894100	26895450	3.8e-33
chr1	67668000	67669350	3.85e-33
chr1	45737800	45739150	5.62e-33
chr1	203446650	203448100	1.39e-32
chr1	247134000	247135400	1.4e-32
chr1	2447050	2448500	1.61e-32
chr1	11788100	11789450	1.65e-32
chr1	233164650	233166400	1.72e-32
chr1	26505050	26506350	1.79e-32
chr1	3702250	3703600	4.23e-32
chr1	45577800	45579350	5.87e-32
chr1	26196700	26198100	5.89e-32
chr1	148725750	148727150	6.89e-32
chr1	17252400	17253750	8.48e-32
chr1	1198450	1199750	9.95e-32
chr1	183641250	183642650	1.5e-31
chr1	23542750	23544400	1.63e-31
chr1	44869550	44870950	2.29e-31
chr1	28431450	28432750	2.76e-31
chr1	151865650	151867900	4.16e-31
chr1	148474450	148475750	6.12e-31
chr1	229442950	229444250	6.99e-31
chr1	6607200	6608500	8.92e-31
chr1	109827500	109828900	9.75e-31
chr1	42919750	42921250	1.09e-30
chr1	27520600	27522000	1.15e-30
chr1	1323900	1325350	1.4e-30
chr1	226336350	226337650	1.4e-30
chr1	1299900	1301300	2.49e-30
chr1	225572050	225573400	2.86e-30
chr1	55452900	55454250	4.5e-30
chr1	70592300	70593650	5.45e-30
chr1	10994600	10995950	7.59e-30
chr1	152216200	152217600	9.18e-30
chr1	54075950	54077500	1.31e-29
chr1	43945150	43946500	1.89e-29
chr1	40334800	40336150	2e-29
chr1	190794850	190796200	3.84e-29
chr1	202096650	202098000	4.36e-29
chr1	44959050	44960750	5.9e-29
chr1	221952100	221953350	6.27e-29
chr1	117022850	117024300	7.98e-29
chr1	222980550	222982100	9.26e-29
chr1	100275600	100276950	9.85e-29
chr1	20985150	20986900	1.17e-28
chr1	87151750	87153100	1.17e-28
chr1	31541500	31542850	1.54e-28
chr1	181074450	181076050	1.55e-28
chr1	161557600	161558900	2.23e-28
chr1	27616900	27618200	3.46e-28
chr1	23989550	23990800	3.64e-28
chr1	154095350	154097550	3.64e-28
chr1	157244800	157247000	3.94e-28
chr1	24841400	24843000	4.15e-28
chr1	45013200	45014700	5.74e-28
chr1	46578350	46579700	6.48e-28
chr1	11081800	11083100	6.81e-28
chr1	154289800	154291800	6.99e-28
chr1	26819150	26821100	9.08e-28
chr1	99418050	99419400	1e-27
chr1	5899900	5901200	1.01e-27
chr1	191357150	191358550	1.05e-27
chr1	153480200	153481900	1.19e-27
chr1	201835350	201836800	1.25e-27
chr1	159942500	159944050	1.34e-27
chr1	229695400	229697600	1.58e-27
chr1	110392550	110393800	3.35e-27
chr1	232812450	232814250	4.91e-27
chr1	68069850	68071750	5.39e-27
chr1	114248700	114250100	6.28e-27
chr1	25157950	25159350	8.43e-27
chr1	201506350	201507600	9.79e-27
chr1	98640650	98643000	1.13e-26
chr1	220704800	220706400	1.16e-26
chr1	143750350	143751850	1.38e-26
chr1	172257400	172258750	2.26e-26
chr1	176292700	176294400	3.21e-26
chr1	218286000	218287300	3.21e-26
chr1	45045050	45046750	3.83e-26
chr1	28434400	28435850	4.34e-26
chr1	144286750	144288050	4.34e-26
chr1	151909450	151910950	5.29e-26
chr1	45057150	45058800	6.29e-26
chr1	158611300	158613150	7.73e-26
chr1	209498350	209500000	9.04e-26
chr1	230344400	230345700	1.12e-25
chr1	242564200	242566200	1.14e-25
chr1	144093600	144095300	1.26e-25
chr1	163703100	163704600	1.44e-25
chr1	170767700	170769650	1.54e-25
chr1	157234900	157236950	1.55e-25
chr1	44968250	44969950	1.66e-25
chr1	202751500	202752800	1.72e-25
chr1	148305450	148307000	1.85e-25
chr1	191294250	191295850	2.66e-25
chr1	40495650	40497000	2.69e-25
chr1	151805000	151806450	3.65e-25
chr1	112099250	112100650	3.95e-25
chr1	103431700	103433250	4.14e-25
chr1	109159900	109161950	5.17e-25
chr1	54437850	54439150	6.18e-25
chr1	148507450	148508750	6.45e-25
chr1	241484200	241486500	6.79e-25
chr1	109890050	109891300	8.56e-25
chr1	24178550	24179950	8.8e-25
chr1	177378200	177379550	1.15e-24
chr1	245677500	245678750	1.36e-24
chr1	40399050	40400300	1.37e-24
chr1	225117400	225119050	1.56e-24
chr1	183644850	183646600	1.59e-24
chr1	93069550	93071050	2.52e-24
chr1	152846600	152847950	2.84e-24
chr1	33055050	33056500	2.88e-24
chr1	38250250	38251700	2.88e-24
chr1	114925200	114926550	3.93e-24
chr1	29380050	29381750	4.04e-24
chr1	235024450	235025900	4.04e-24
chr1	236638400	236640100	4.23e-24
chr1	71318650	71320050	5.99e-24
chr1	217413250	217414500	6.15e-24
chr1	26310300	26311550	6.16e-24
chr1	218037700	218039150	7.64e-24
chr1	33202500	33203800	1.09e-23
chr1	100487350	100488600	1.18e-23
chr1	159635250	159636950	2.82e-23
chr1	149493250	149494500	2.82e-23
chr1	154692600	154694400	2.82e-23
chr1	167603200	167604500	2.96e-23
chr1	153462900	153464600	3.03e-23
chr1	220201200	220203150	3.4e-23
chr1	209622200	209623600	3.51e-23
chr1	32529550	32530950	3.73e-23
chr1	91259050	91260600	3.73e-23
chr1	149519850	149522150	4.13e-23
chr1	111306950	111308750	4.38e-23
chr1	45821750	45823300	5.36e-23
chr1	244795650	244797000	5.47e-23
chr1	152012250	152013800	6.45e-23
chr1	36387100	36388500	6.5e-23
chr1	233733950	233735550	6.62e-23
chr1	2485900	2487750	8.3e-23
chr1	36326450	36327700	1.09e-22
chr1	143743250	143744700	1.12e-22
chr1	225817350	225818750	1.24e-22
chr1	183392000	183393450	1.29e-22
chr1	1347450	1348650	1.95e-22
chr1	154574150	154575750	2.01e-22
chr1	26671100	26672600	2.35e-22
chr1	165111450	165112750	2.42e-22
chr1	101132600	101134500	3.08e-22
chr1	66509150	66510850	3.76e-22
chr1	232814600	232816600	3.78e-22
chr1	210524750	210526600	4.13e-22
chr1	232925500	232927200	4.32e-22
chr1	222990750	222992100	4.82e-22
chr1	219951700	219953700	5.54e-22
chr1	35506100	35507500	5.9e-22
chr1	2211650	2212900	6.45e-22
chr1	33481850	33483300	6.45e-22
chr1	183735250	183736650	7.33e-22
chr1	77457050	77458300	7.39e-22
chr1	229180650	229182100	7.39e-22
chr1	152510850	152512250	9.84e-22
chr1	38097250	38098650	1.04e-21
chr1	215467500	215468750	1.05e-21
chr1	39976550	39977800	1.1e-21
chr1	110328300	110329550	1.11e-21
chr1	149404500	149405750	1.38e-21
chr1	143807100	143808400	1.76e-21
chr1	160002050	160003300	1.76e-21
chr1	234138500	234139800	1.85e-21
chr1	149850500	149851850	2.16e-21
chr1	28704350	28705750	2.44e-21
chr1	96959350	96960900	2.44e-21
chr1	152013850	152015550	2.63e-21
chr1	21375300	21376600	2.87e-21
chr1	151966450	151967850	4.18e-21
chr1	164004200	164005550	4.25e-21
chr1	152197150	152198450	4.48e-21
chr1	24389750	24391250	5.21e-21
chr1	51854800	51856000	5.95e-21
chr1	170016350	170017750	6.2e-21
chr1	8860150	8861900	6.99e-21
chr1	25163350	25164850	6.99e-21
chr1	116071500	116072800	6.99e-21
chr1	58937700	58938900	7.21e-21
chr1	91802750	91804250	9.29e-21
chr1	28751500	28752800	9.48e-21
chr1	232575200	232576550	9.84e-21
chr1	176362000	176363350	9.85e-21
chr1	9925100	9926650	1.34e-20
chr1	883850	885100	1.35e-20
chr1	224661800	224663250	1.46e-20
chr1	176849650	176850900	2.18e-20
chr1	23941950	23943200	2.6e-20
chr1	28780450	28781700	2.96e-20
chr1	233213850	233215300	3.42e-20
chr1	153491300	153492600	3.55e-20
chr1	91624900	91626250	3.99e-20
chr1	20080750	20082000	4.27e-20
chr1	38227750	38228950	4.29e-20
chr1	222962000	222963450	4.56e-20
chr1	244955750	244957500	4.75e-20
chr1	88921850	88923150	4.93e-20
chr1	1539250	1541250	5.07e-20
chr1	89230450	89231900	5.07e-20
chr1	40121100	40122350	5.52e-20
chr1	93583300	93584600	6.83e-20
chr1	223924550	223925850	6.95e-20
chr1	226711300	226712800	7.78e-20
chr1	152161100	152162950	9.69e-20
chr1	201261500	201262750	1.06e-19
chr1	101745250	101746550	1.19e-19
chr1	2507350	2508600	1.48e-19
chr1	195469950	195471900	1.65e-19
chr1	238341050	238342350	1.92e-19
chr1	224253050	224254300	2.08e-19
chr1	153498100	153499450	2.09e-19
chr1	159912500	159913800	2.09e-19
chr1	93418100	93419700	2.42e-19
chr1	199800600	199802150	2.44e-19
chr1	89129200	89130450	2.6e-19
chr1	154736800	154738450	2.76e-19
chr1	183551950	183553650	3.2e-19
chr1	182286900	182288100	3.88e-19
chr1	205292350	205293650	4.11e-19
chr1	159962950	159964550	4.65e-19
chr1	203357400	203358650	4.73e-19
chr1	87406600	87408350	6.08e-19
chr1	230126100	230127450	6.12e-19
chr1	26754050	26755500	6.19e-19
chr1	198905000	198906550	7.13e-19
chr1	153378850	153380200	9.54e-19
chr1	152205750	152207150	9.58e-19
chr1	52936000	52937250	1.05e-18
chr1	39228900	39230150	1.13e-18
chr1	229341150	229343000	1.13e-18
chr1	28568150	28569350	1.29e-18
chr1	47816400	47817750	1.29e-18
chr1	155374300	155376000	1.29e-18
chr1	234112750	234114150	1.59e-18
chr1	182990050	182991450	1.67e-18
chr1	94116700	94117950	1.76e-18
chr1	42896050	42897300	1.79e-18
chr1	39797300	39798500	1.81e-18
chr1	43162150	43163550	1.81e-18
chr1	16047950	16049800	1.86e-18
chr1	212667350	212668700	1.89e-18
chr1	16639150	16640350	1.92e-18
chr1	178867200	178868450	1.92e-18
chr1	7943550	7944850	2.28e-18
chr1	16550850	16552150	2.56e-18
chr1	204873850	204875950	2.57e-18
chr1	220079300	220080650	2.7e-18
chr1	42694000	42695400	2.78e-18
chr1	143801050	143802300	3.03e-18
chr1	149296750	149298100	3.49e-18
chr1	63021550	63022900	3.52e-18
chr1	159073350	159074800	3.97e-18
chr1	159722550	159724150	3.99e-18
chr1	63350050	63351450	4.14e-18
chr1	160797000	160798450	5.96e-18
chr1	206202950	206204200	6.65e-18
chr1	84716950	84718200	6.77e-18
chr1	208735600	208736900	6.77e-18
chr1	220406700	220407900	8.27e-18
chr1	149286600	149287900	8.43e-18
chr1	222688550	222689750	8.43e-18
chr1	116842750	116843950	8.48e-18
chr1	219981900	219983500	9.71e-18
chr1	159095150	159096400	9.96e-18
chr1	153509050	153510300	1.04e-17
chr1	154147150	154148400	1.04e-17
chr1	148817250	148819200	1.08e-17
chr1	19408650	19409950	1.26e-17
chr1	19125050	19126350	1.52e-17
chr1	196137850	196139150	1.61e-17
chr1	40769200	40770450	1.79e-17
chr1	213806550	213807850	1.79e-17
chr1	199787200	199788450	1.96e-17
chr1	222099900	222101200	3.55e-17
chr1	202337950	202339350	3.82e-17
chr1	40277900	40279550	4.73e-17
chr1	212791250	212792700	5.38e-17
chr1	220234400	220235650	6.87e-17
chr1	234358800	234360100	6.9e-17
chr1	61070850	61072150	7.08e-17
chr1	28841700	28843000	7.16e-17
chr1	230725850	230727050	8.3e-17
chr1	220883550	220884750	9.2e-17
chr1	211566650	211568000	9.46e-17
chr1	152658800	152660050	1.03e-16
chr1	182792050	182793300	1.09e-16
chr1	31551250	31552450	1.1e-16
chr1	178737700	178739150	1.1e-16
chr1	144106400	144107900	1.39e-16
chr1	155270150	155271400	1.43e-16
chr1	194969400	194970650	1.44e-16
chr1	229624350	229625600	1.44e-16
chr1	84539050	84540400	1.57e-16
chr1	223954300	223955650	1.57e-16
chr1	202742200	202743450	1.62e-16
chr1	21981900	21983300	1.9e-16
chr1	146607600	146608900	2.04e-16
chr1	159848250	159849650	2.04e-16
chr1	154741100	154742400	2.47e-16
chr1	27498000	27499200	2.66e-16
chr1	114854600	114856050	2.75e-16
chr1	184025700	184026900	2.78e-16
chr1	3410150	3411350	3.06e-16
chr1	171950100	171951300	3.33e-16
chr1	150078400	150079800	4.46e-16
chr1	159452850	159454250	4.78e-16
chr1	35956600	35957850	4.87e-16
chr1	6030350	6031900	4.96e-16
chr1	202701500	202702900	5.22e-16
chr1	11244800	11246050	6.31e-16
chr1	23217800	23219000	6.42e-16
chr1	178156750	178158050	6.97e-16
chr1	208678350	208679950	7.31e-16
chr1	110751250	110752450	7.52e-16
chr1	233390550	233391750	7.52e-16
chr1	94085150	94086400	7.73e-16
chr1	38302000	38303250	8.04e-16
chr1	44565600	44566800	8.15e-16
chr1	170634550	170635850	8.73e-16
chr1	201162300	201163600	9.7e-16
chr1	166414150	166415350	9.98e-16
chr1	200217950	200219450	9.98e-16
chr1	44451100	44452250	1.01e-15
chr1	153924200	153925450	1.24e-15
chr1	208067350	208068550	1.29e-15
chr1	153544550	153545800	1.35e-15
chr1	149437150	149438600	1.4e-15
chr1	204743550	204744900	1.63e-15
chr1	84483350	84484750	1.67e-15
chr1	201087650	201088800	1.92e-15
chr1	211277750	211278950	1.92e-15
chr1	229730250	229731450	1.96e-15
chr1	156255500	156256750	2.38e-15
chr1	152670300	152671550	2.41e-15
chr1	116777150	116778400	2.69e-15
chr1	233182650	233184050	2.69e-15
chr1	230906750	230907900	2.98e-15
chr1	95471750	95472950	2.98e-15
chr1	92536450	92537750	2.99e-15
chr1	109090250	109091450	3.02e-15
chr1	245161350	245162650	3.5e-15
chr1	211097500	211098750	3.61e-15
chr1	52271450	52272650	3.72e-15
chr1	205145000	205146200	3.83e-15
chr1	224440400	224441600	3.83e-15
chr1	152573650	152574850	3.95e-15
chr1	153798850	153800100	4.11e-15
chr1	153374250	153375500	4.54e-15
chr1	67168050	67169250	4.55e-15
chr1	198974400	198975700	4.55e-15
chr1	219503300	219504500	4.67e-15
chr1	115717050	115718250	5.36e-15
chr1	145180300	145181500	5.36e-15
chr1	234254150	234255350	5.55e-15
chr1	9431000	9432200	6.02e-15
chr1	95645300	95646600	6.16e-15
chr1	240077350	240078600	6.16e-15
chr1	221954950	221956300	6.43e-15
chr1	234753300	234754650	6.9e-15
chr1	51198000	51199200	7.07e-15
chr1	247123550	247124750	7.07e-15
chr1	199696750	199698400	7.08e-15
chr1	154366150	154367400	7.81e-15
chr1	168030150	168031300	8.2e-15
chr1	26699200	26700750	8.67e-15
chr1	166327150	166328350	1.05e-14
chr1	6218000	6219200	1.22e-14
chr1	199715900	199717100	1.22e-14
chr1	222246350	222247550	1.28e-14
chr1	183280700	183281900	1.33e-14
chr1	16030750	16031950	1.33e-14
chr1	110780400	110781600	1.33e-14
chr1	144227100	144228300	1.33e-14
chr1	209871850	209873200	1.33e-14
chr1	171138200	171139400	1.38e-14
chr1	218010450	218011700	1.38e-14
chr1	153211400	153212550	1.4e-14
chr1	217900750	217902050	1.4e-14
chr1	2008800	2010300	1.46e-14
chr1	233181100	233182400	1.59e-14
chr1	36398700	36399850	1.7e-14
chr1	151783750	151785050	1.7e-14
chr1	12388400	12389650	1.72e-14
chr1	15879650	15880900	1.73e-14
chr1	45988400	45989650	1.73e-14
chr1	27857800	27859600	1.79e-14
chr1	63876250	63877550	1.79e-14
chr1	33364850	33366050	1.97e-14
chr1	170593450	170594800	2.04e-14
chr1	238230200	238231800	2.2e-14
chr1	154896050	154897250	2.39e-14
chr1	225989100	225990250	2.62e-14
chr1	237189600	237190800	2.66e-14
chr1	113416800	113418050	2.93e-14
chr1	144321800	144323100	3.14e-14
chr1	159402200	159403400	3.14e-14
chr1	165949900	165951150	3.14e-14
chr1	209975300	209976500	3.14e-14
chr1	1040850	1042100	3.91e-14
chr1	233199200	233200400	4.03e-14
chr1	222584100	222585300	4.19e-14
chr1	145753800	145754950	4.81e-14
chr1	59112600	59113800	5.12e-14
chr1	156246850	156248100	5.25e-14
chr1	27741400	27742600	5.45e-14
chr1	65658450	65659650	6.17e-14
chr1	217704950	217706100	6.3e-14
chr1	31092500	31093650	6.42e-14
chr1	32310550	32311750	6.42e-14
chr1	231152100	231153250	6.42e-14
chr1	153700000	153701150	6.51e-14
chr1	153200250	153201400	6.53e-14
chr1	25221450	25222750	6.8e-14
chr1	208122800	208123950	7.34e-14
chr1	32473700	32475050	7.44e-14
chr1	84536350	84537850	7.44e-14
chr1	35879200	35880350	7.93e-14
chr1	202729850	202731100	7.93e-14
chr1	58784450	58785600	9.53e-14
chr1	229714200	229715400	9.53e-14
chr1	6008400	6009600	9.64e-14
chr1	2056100	2057300	9.93e-14
chr1	33243300	33244550	9.93e-14
chr1	43619400	43620600	1.13e-13
chr1	221966200	221967450	1.5e-13
chr1	226357100	226358350	1.53e-13
chr1	44910100	44911300	1.63e-13
chr1	10454650	10455800	1.73e-13
chr1	67162800	67164050	1.73e-13
chr1	3347450	3348650	1.88e-13
chr1	144110050	144111250	1.88e-13
chr1	143766250	143767450	1.9e-13
chr1	234209200	234210400	2.01e-13
chr1	52116700	52117950	2.11e-13
chr1	176879950	176881100	2.11e-13
chr1	227760900	227762050	2.11e-13
chr1	234165400	234166550	2.12e-13
chr1	30680800	30682000	2.17e-13
chr1	201242550	201243700	2.18e-13
chr1	12212100	12213250	2.34e-13
chr1	15417200	15418350	2.34e-13
chr1	152184800	152186300	2.89e-13
chr1	243445900	243447100	2.94e-13
chr1	13898700	13899850	2.96e-13
chr1	183881600	183882750	3.02e-13
chr1	148248700	148249850	3.44e-13
chr1	6046000	6047150	3.45e-13
chr1	107400250	107401450	3.45e-13
chr1	27849200	27850350	3.64e-13
chr1	160826300	160827450	3.81e-13
chr1	181332800	181334000	3.81e-13
chr1	66802050	66803250	3.97e-13
chr1	229357300	229358450	4.44e-13
chr1	44207600	44208750	4.65e-13
chr1	160310650	160311800	4.97e-13
chr1	164064300	164065450	4.97e-13
chr1	32941400	32942600	5.09e-13
chr1	176777950	176779150	5.09e-13
chr1	234329150	234330300	5.09e-13
chr1	29011750	29012950	5.39e-13
chr1	45224300	45225450	5.39e-13
chr1	232801950	232803100	5.39e-13
chr1	32182000	32183200	5.53e-13
chr1	21990400	21991550	5.66e-13
chr1	42192600	42193750	7.07e-13
chr1	43004800	43006000	7.07e-13
chr1	151897150	151898300	7.1e-13
chr1	176498700	176499900	7.16e-13
chr1	45759650	45760800	7.78e-13
chr1	234173150	234174350	8.09e-13
chr1	145022000	145023150	8.19e-13
chr1	209276550	209277700	8.69e-13
chr1	44285500	44286700	8.85e-13
chr1	78516950	78518050	8.85e-13
chr1	224178000	224179200	8.85e-13
chr1	149733900	149735200	9.13e-13
chr1	27063750	27064950	1.02e-12
chr1	46476700	46477850	1.02e-12
chr1	232730100	232731250	1.06e-12
chr1	143577550	143578700	1.08e-12
chr1	225193550	225194800	1.08e-12
chr1	109443700	109444850	1.09e-12
chr1	179323900	179325050	1.09e-12
chr1	229845200	229846400	1.13e-12
chr1	185717050	185718300	1.18e-12
chr1	24913600	24914750	1.19e-12
chr1	220613450	220614650	1.19e-12
chr1	42573000	42574150	1.32e-12
chr1	45037700	45038900	1.37e-12
chr1	154624600	154625750	1.37e-12
chr1	222869850	222871000	1.37e-12
chr1	182850650	182851800	1.48e-12
chr1	244444450	244445650	1.48e-12
chr1	59799800	59800950	1.54e-12
chr1	154964650	154965750	1.54e-12
chr1	177464850	177466000	1.56e-12
chr1	208685950	208687100	1.58e-12
chr1	46370300	46371500	1.64e-12
chr1	154987700	154988850	1.64e-12
chr1	35735350	35736500	1.69e-12
chr1	59141600	59142750	1.69e-12
chr1	178389750	178390900	1.69e-12
chr1	9423850	9425000	1.72e-12
chr1	19795550	19796700	1.72e-12
chr1	152662350	152663500	1.72e-12
chr1	150286750	150287900	1.76e-12
chr1	176844300	176845450	1.77e-12
chr1	37930050	37931200	1.79e-12
chr1	59021850	59023000	1.81e-12
chr1	222610550	222611700	1.81e-12
chr1	244953750	244954900	1.81e-12
chr1	167721450	167722600	1.89e-12
chr1	202339950	202341100	2.02e-12
chr1	76351300	76352450	2.12e-12
chr1	149164900	149166050	2.21e-12
chr1	36168600	36169750	2.41e-12
chr1	152022100	152023250	2.41e-12
chr1	27200500	27201650	2.47e-12
chr1	110900100	110901250	2.47e-12
chr1	205603050	205604200	2.48e-12
chr1	9806000	9807150	2.53e-12
chr1	234201300	234202450	2.57e-12
chr1	41976750	41977850	2.6e-12
chr1	52211350	52212500	2.63e-12
chr1	157251500	157252650	2.76e-12
chr1	232701150	232702300	2.76e-12
chr1	234256700	234257850	2.76e-12
chr1	225041250	225042400	3.01e-12
chr1	17768350	17769500	3.29e-12
chr1	97383050	97384200	3.29e-12
chr1	166472600	166473700	3.46e-12
chr1	20077000	20078150	3.53e-12
chr1	150428300	150429400	3.53e-12
chr1	154852450	154853550	3.62e-12
chr1	109770150	109771300	3.65e-12
chr1	199686350	199687500	3.65e-12
chr1	238462050	238463200	3.69e-12
chr1	152224900	152226100	3.76e-12
chr1	30994000	30995150	3.82e-12
chr1	153486700	153487800	4.09e-12
chr1	159456750	159457900	4.09e-12
chr1	226393950	226395100	4.09e-12
chr1	2309000	2310150	4.21e-12
chr1	8826700	8827850	4.21e-12
chr1	220829350	220830500	4.21e-12
chr1	159857500	159858650	4.44e-12
chr1	203482850	203484000	4.78e-12
chr1	120959150	120960250	5.08e-12
chr1	174442500	174443650	5.08e-12
chr1	155276900	155278050	5.89e-12
chr1	37752350	37753450	6.17e-12
chr1	65305450	65306600	6.17e-12
chr1	17637100	17638250	6.17e-12
chr1	191347400	191348500	6.17e-12
chr1	154713500	154714650	6.41e-12
chr1	218329250	218330400	6.41e-12
chr1	144149100	144150250	6.9e-12
chr1	44184300	44185450	7.24e-12
chr1	234377850	234379000	7.3e-12
chr1	151847650	151848800	7.32e-12
chr1	206129950	206131100	7.32e-12
chr1	26227150	26228300	7.73e-12
chr1	90625650	90626750	7.85e-12
chr1	152837800	152838950	8.18e-12
chr1	9911700	9912850	8.52e-12
chr1	86942250	86943400	8.52e-12
chr1	239869650	239870800	9.63e-12
chr1	153429600	153430750	9.74e-12
chr1	215870500	215871650	9.74e-12
chr1	200123800	200124950	9.93e-12
chr1	7976350	7977500	1.03e-11
chr1	168767300	168768400	1.03e-11
chr1	62920400	62921550	1.1e-11
chr1	229070250	229071400	1.1e-11
chr1	48855100	48856200	1.19e-11
chr1	64581350	64582400	1.19e-11
chr1	101263500	101264600	1.21e-11
chr1	155326800	155327850	1.22e-11
chr1	191340550	191341650	1.23e-11
chr1	151807100	151808350	1.33e-11
chr1	198459850	198460950	1.33e-11
chr1	27924500	27925500	1.5e-11
chr1	181870950	181872050	1.5e-11
chr1	220857550	220858650	1.5e-11
chr1	119989800	119990900	1.54e-11
chr1	227650400	227651500	1.66e-11
chr1	115060300	115061450	1.7e-11
chr1	205130300	205131350	1.72e-11
chr1	115124300	115125450	1.8e-11
chr1	76023900	76025050	1.83e-11
chr1	159433100	159434250	1.83e-11
chr1	173290550	173291650	1.83e-11
chr1	26630800	26631950	1.84e-11
chr1	52294050	52295150	1.88e-11
chr1	148137200	148138300	1.98e-11
chr1	154982700	154983850	1.98e-11
chr1	234833900	234835050	2.01e-11
chr1	19684400	19685450	2.1e-11
chr1	32175950	32176900	2.34e-11
chr1	116841450	116842550	2.34e-11
chr1	99586100	99587250	2.34e-11
chr1	39264050	39265200	2.37e-11
chr1	20860000	20861100	2.55e-11
chr1	15109000	15110050	2.63e-11
chr1	36635500	36636650	2.75e-11
chr1	233358300	233359350	2.75e-11
chr1	70443350	70444450	2.76e-11
chr1	2133500	2134600	2.82e-11
chr1	35097450	35098550	2.82e-11
chr1	63362700	63363650	2.85e-11
chr1	163866250	163867300	2.85e-11
chr1	87464350	87465450	3.02e-11
chr1	195436650	195437800	3.1e-11
chr1	179744200	179745300	3.66e-11
chr1	181257700	181258800	3.83e-11
chr1	199748500	199749500	4.01e-11
chr1	28935400	28936550	4.16e-11
chr1	154450400	154451500	4.33e-11
chr1	242690800	242691950	4.33e-11
chr1	209373650	209374700	4.33e-11
chr1	242675250	242676400	4.36e-11
chr1	199717400	199718500	4.41e-11
chr1	38269250	38270400	4.59e-11
chr1	46881250	46882400	4.59e-11
chr1	201563050	201564100	4.59e-11
chr1	238542450	238543550	4.95e-11
chr1	156254000	156255100	5.07e-11
chr1	236877400	236878500	5.09e-11
chr1	40553200	40554300	5.58e-11
chr1	32738300	32739400	5.67e-11
chr1	33274550	33275650	5.72e-11
chr1	211290650	211291800	5.72e-11
chr1	85497400	85498550	6.25e-11
chr1	153102450	153103600	6.25e-11
chr1	98561700	98562800	6.51e-11
chr1	208024050	208025200	6.51e-11
chr1	116605050	116606150	6.57e-11
chr1	201695650	201696800	6.57e-11
chr1	220287850	220288950	6.57e-11
chr1	210848050	210849050	6.65e-11
chr1	152718450	152719600	7.45e-11
chr1	199683550	199684650	7.97e-11
chr1	2054450	2055550	8.15e-11
chr1	23999400	24000500	8.6e-11
chr1	53476300	53477400	8.6e-11
chr1	209500300	209501400	8.6e-11
chr1	95310600	95311700	8.61e-11
chr1	20433500	20434650	8.86e-11
chr1	184011750	184012850	8.86e-11
chr1	63761000	63762100	9.35e-11
chr1	237590850	237592000	9.45e-11
chr1	152421800	152422900	9.68e-11
chr1	64781800	64782950	9.95e-11
chr1	12431450	12432400	1.02e-10
chr1	75962450	75963550	1.02e-10
chr1	153981500	153982500	1.02e-10
chr1	163833750	163834800	1.02e-10
chr1	177317300	177318400	1.02e-10
chr1	31061550	31062600	1.07e-10
chr1	161135800	161136950	1.07e-10
chr1	163933850	163934950	1.08e-10
chr1	1436700	1437800	1.1e-10
chr1	32477950	32478950	1.1e-10
chr1	156281700	156282750	1.1e-10
chr1	226363100	226364250	1.1e-10
chr1	47571900	47572950	1.13e-10
chr1	159734850	159735850	1.2e-10
chr1	169164800	169165850	1.29e-10
chr1	177601050	177602150	1.3e-10
chr1	181640050	181641100	1.3e-10
chr1	179258250	179259350	1.33e-10
chr1	224957350	224958450	1.33e-10
chr1	98626050	98627150	1.34e-10
chr1	12531600	12532550	1.42e-10
chr1	25153850	25154950	1.42e-10
chr1	74435900	74436950	1.42e-10
chr1	166461200	166462250	1.42e-10
chr1	240235600	240236750	1.42e-10
chr1	84608800	84609850	1.56e-10
chr1	219675400	219676200	1.56e-10
chr1	221473200	221474300	1.58e-10
chr1	236699000	236700050	1.6e-10
chr1	43605950	43607000	1.71e-10
chr1	67291700	67292800	1.71e-10
chr1	120017400	120018450	1.71e-10
chr1	158267850	158268950	1.75e-10
chr1	217788800	217789850	1.75e-10
chr1	43054850	43055950	1.81e-10
chr1	45541500	45542600	1.81e-10
chr1	179377750	179378850	1.81e-10
chr1	148800050	148801150	1.93e-10
chr1	149566050	149567150	1.93e-10
chr1	155384300	155385100	1.93e-10
chr1	206462750	206463850	1.93e-10
chr1	208568400	208569500	1.93e-10
chr1	87393150	87394150	1.95e-10
chr1	159776050	159777100	1.95e-10
chr1	199820300	199821250	1.95e-10
chr1	213599700	213600850	1.95e-10
chr1	22223850	22224900	2.04e-10
chr1	244838500	244839500	2.13e-10
chr1	43196800	43197900	2.39e-10
chr1	53549800	53550850	2.39e-10
chr1	59053250	59054250	2.62e-10
chr1	27353750	27354800	2.65e-10
chr1	159185600	159186700	2.65e-10
chr1	205991600	205992550	2.69e-10
chr1	2155450	2156550	2.75e-10
chr1	63113400	63114500	2.75e-10
chr1	87462350	87463300	2.75e-10
chr1	105289150	105290300	2.75e-10
chr1	209145650	209146800	2.75e-10
chr1	154898100	154899150	2.87e-10
chr1	58824350	58825350	3.02e-10
chr1	66589850	66590950	3.02e-10
chr1	94022450	94023450	3.02e-10
chr1	159626000	159626950	3.02e-10
chr1	218511900	218512950	3.02e-10
chr1	25110500	25111500	3.25e-10
chr1	220615800	220616850	3.27e-10
chr1	247119450	247120550	3.27e-10
chr1	112809800	112810900	3.44e-10
chr1	159434700	159435700	3.44e-10
chr1	233596750	233597850	3.44e-10
chr1	25906950	25908050	3.75e-10
chr1	187123850	187124950	3.75e-10
chr1	160398200	160399150	3.88e-10
chr1	51474050	51475100	4.12e-10
chr1	154318400	154319500	4.12e-10
chr1	223183600	223184600	4.12e-10
chr1	154359700	154360750	4.19e-10
chr1	20706700	20707750	4.63e-10
chr1	33398900	33399950	4.63e-10
chr1	37791950	37793050	4.63e-10
chr1	54953600	54954700	4.63e-10
chr1	160230250	160231350	4.63e-10
chr1	15725350	15726450	4.68e-10
chr1	184174500	184175600	4.95e-10
chr1	206124700	206125750	4.98e-10
chr1	229061300	229062200	4.98e-10
chr1	199126550	199127650	5.07e-10
chr1	209837000	209838100	5.07e-10
chr1	222877800	222878850	5.07e-10
chr1	12562650	12563650	5.18e-10
chr1	95163700	95164600	5.18e-10
chr1	153221850	153222900	5.18e-10
chr1	226740950	226741900	5.18e-10
chr1	171336100	171337100	5.63e-10
chr1	204828750	204829850	5.63e-10
chr1	154362250	154363350	5.77e-10
chr1	203494150	203495200	5.77e-10
chr1	207807450	207808450	5.77e-10
chr1	24658650	24659700	6.03e-10
chr1	36638900	36639950	6.03e-10
chr1	152029650	152030700	6.03e-10
chr1	209831700	209832800	6.15e-10
chr1	224063900	224064900	6.24e-10
chr1	63785650	63786650	6.32e-10
chr1	157941300	157942400	6.32e-10
chr1	100589050	100590150	6.37e-10
chr1	10412600	10413650	6.41e-10
chr1	115788800	115789900	6.61e-10
chr1	178113050	178114150	6.61e-10
chr1	220066700	220067650	6.61e-10
chr1	228547550	228548650	6.61e-10
chr1	241513950	241515000	6.92e-10
chr1	9421100	9422100	7.11e-10
chr1	32417450	32418400	7.11e-10
chr1	33671600	33672650	7.11e-10
chr1	91739100	91740000	7.11e-10
chr1	199689350	199690450	7.11e-10
chr1	233186350	233187350	7.11e-10
chr1	245333750	245334850	7.11e-10
chr1	97243950	97245000	7.39e-10
chr1	182622200	182623150	7.91e-10
chr1	63499450	63500500	8.45e-10
chr1	94977450	94978500	8.45e-10
chr1	154760450	154761550	8.45e-10
chr1	153212800	153213750	9.11e-10
chr1	239749250	239750250	9.11e-10
chr1	21904150	21905150	9.62e-10
chr1	38045950	38046950	9.62e-10
chr1	44977400	44978500	9.62e-10
chr1	205005950	205006950	9.62e-10
chr1	222833600	222834600	9.68e-10
chr1	6295700	6296750	9.94e-10
chr1	16405500	16406450	9.94e-10
chr1	179774150	179775250	9.97e-10
chr1	204919900	204920850	9.97e-10
chr1	91688000	91689000	1.02e-09
chr1	219947650	219948750	1.02e-09
chr1	163774950	163776000	1.05e-09
chr1	37709300	37710350	1.08e-09
chr1	109892050	109893100	1.08e-09
chr1	165074650	165075650	1.08e-09
chr1	173731250	173732350	1.08e-09
chr1	109607250	109608300	1.11e-09
chr1	109419700	109420750	1.22e-09
chr1	211639250	211640350	1.22e-09
chr1	119991850	119992700	1.23e-09
chr1	160989300	160990300	1.23e-09
chr1	203713400	203714350	1.23e-09
chr1	116981250	116982350	1.27e-09
chr1	117576400	117577500	1.27e-09
chr1	152202250	152203250	1.27e-09
chr1	195381750	195382800	1.27e-09
chr1	201769900	201771000	1.27e-09
chr1	210722500	210723500	1.27e-09
chr1	219852000	219853150	1.27e-09
chr1	234101800	234102900	1.27e-09
chr1	223907250	223908150	1.35e-09
chr1	11170300	11171300	1.43e-09
chr1	144108550	144109350	1.43e-09
chr1	11042450	11043400	1.48e-09
chr1	153256200	153257300	1.48e-09
chr1	196392200	196393300	1.48e-09
chr1	8800150	8801050	1.5e-09
chr1	234398250	234399300	1.5e-09
chr1	33499150	33500150	1.54e-09
chr1	66530950	66532000	1.54e-09
chr1	54511050	54512050	1.65e-09
chr1	93902800	93903700	1.65e-09
chr1	149237950	149238900	1.65e-09
chr1	181024900	181025900	1.65e-09
chr1	217950500	217951450	1.65e-09
chr1	83188650	83189700	1.81e-09
chr1	201722950	201723900	1.81e-09
chr1	2468150	2469100	1.87e-09
chr1	63249350	63250350	1.87e-09
chr1	149644900	149645900	1.87e-09
chr1	199704350	199705150	1.87e-09
chr1	24943750	24944750	1.92e-09
chr1	203421650	203422700	1.99e-09
chr1	208008950	208009900	1.99e-09
chr1	16843300	16844400	2e-09
chr1	229945950	229947000	2e-09
chr1	703350	704450	2.2e-09
chr1	148560050	148561100	2.2e-09
chr1	155392000	155392950	2.2e-09
chr1	234376600	234377700	2.2e-09
chr1	163644000	163645100	2.22e-09
chr1	203520100	203521150	2.22e-09
chr1	26219200	26220300	2.23e-09
chr1	148532500	148533500	2.23e-09
chr1	163717700	163718750	2.23e-09
chr1	217953600	217954600	2.23e-09
chr1	199570650	199571650	2.26e-09
chr1	213568850	213569950	2.26e-09
chr1	224131550	224132650	2.26e-09
chr1	33494800	33495850	2.39e-09
chr1	180349650	180350700	2.39e-09
chr1	54525200	54526150	2.52e-09
chr1	141559800	141560900	2.52e-09
chr1	159974750	159975750	2.52e-09
chr1	84095050	84096100	2.69e-09
chr1	58993350	58994350	2.83e-09
chr1	66684300	66685350	2.83e-09
chr1	100207600	100208700	2.87e-09
chr1	173790050	173791000	2.89e-09
chr1	224026250	224027350	2.91e-09
chr1	6595800	6596750	2.99e-09
chr1	28287350	28288300	2.99e-09
chr1	37069350	37070400	2.99e-09
chr1	8120000	8121000	3.13e-09
chr1	17730400	17731350	3.13e-09
chr1	32460050	32461100	3.13e-09
chr1	215149950	215150800	3.13e-09
chr1	47865900	47866950	3.36e-09
chr1	153559300	153560200	3.36e-09
chr1	37928300	37929400	3.37e-09
chr1	169977300	169978400	3.37e-09
chr1	79561150	79562150	3.39e-09
chr1	31104000	31105050	3.67e-09
chr1	33710250	33711250	3.67e-09
chr1	61208650	61209650	3.67e-09
chr1	176886800	176887750	3.82e-09
chr1	6367950	6369050	3.84e-09
chr1	201793800	201794800	3.84e-09
chr1	21532950	21534050	3.98e-09
chr1	170579100	170580200	4.11e-09
chr1	171504900	171505850	4.18e-09
chr1	224916750	224917650	4.19e-09
chr1	209829850	209830900	4.23e-09
chr1	143700400	143701450	4.24e-09
chr1	234287850	234288800	4.25e-09
chr1	171712500	171713350	4.42e-09
chr1	183795300	183796300	4.42e-09
chr1	9699900	9700850	4.64e-09
chr1	21905200	21906200	4.64e-09
chr1	155281850	155282800	4.64e-09
chr1	148520250	148521050	4.66e-09
chr1	154808450	154809500	4.66e-09
chr1	8685600	8686600	5.09e-09
chr1	158146350	158147400	5.1e-09
chr1	234294600	234295600	5.1e-09
chr1	32587150	32588100	5.15e-09
chr1	51505900	51506950	5.15e-09
chr1	36425950	36426800	5.69e-09
chr1	238643450	238644200	5.69e-09
chr1	111483850	111484850	5.74e-09
chr1	9609300	9610300	5.81e-09
chr1	6766850	6767800	5.85e-09
chr1	8818500	8819500	5.9e-09
chr1	178261950	178262900	6.05e-09
chr1	221961150	221962150	6.05e-09
chr1	200005500	200006450	6.14e-09
chr1	172502500	172503500	6.15e-09
chr1	180850350	180851400	6.15e-09
chr1	222019250	222020100	6.15e-09
chr1	144181450	144182500	6.19e-09
chr1	203590600	203591650	6.19e-09
chr1	15995350	15996300	6.5e-09
chr1	70459200	70460200	6.5e-09
chr1	177410950	177411950	6.5e-09
chr1	201124250	201125300	6.5e-09
chr1	26003150	26004050	6.8e-09
chr1	180471550	180472600	6.8e-09
chr1	43627650	43628700	7.1e-09
chr1	76375600	76376650	7.1e-09
chr1	110473900	110474850	7.18e-09
chr1	221469900	221470800	7.18e-09
chr1	68809400	68810450	7.63e-09
chr1	203455850	203456950	7.63e-09
chr1	201909350	201910300	7.78e-09
chr1	234172100	234173100	7.99e-09
chr1	91252250	91253350	8.44e-09
chr1	149428800	149429900	8.74e-09
chr1	8421450	8422400	8.89e-09
chr1	38184800	38185850	8.89e-09
chr1	44212600	44213650	8.89e-09
chr1	111852000	111853100	8.89e-09
chr1	172649200	172650150	8.89e-09
chr1	182178400	182179350	8.89e-09
chr1	191571200	191572200	8.89e-09
chr1	227453050	227454000	8.89e-09
chr1	170824150	170825100	8.9e-09
chr1	172287450	172288500	8.9e-09
chr1	14827050	14827950	8.97e-09
chr1	153289350	153290250	8.97e-09
chr1	179409300	179410250	8.97e-09
chr1	68126750	68127650	9.05e-09
chr1	84997150	84998150	9.37e-09
chr1	145479150	145480100	9.37e-09
chr1	200767450	200768450	9.37e-09
chr1	33580050	33581100	9.83e-09
chr1	66838000	66838900	9.83e-09
chr1	178768950	178770000	9.83e-09
chr1	217700950	217701800	9.83e-09
chr1	43410150	43411100	1.02e-08
chr1	35223000	35224000	1.04e-08
chr1	201046000	201046950	1.04e-08
chr1	5898100	5899100	1.07e-08
chr1	97225000	97226000	1.07e-08
chr1	232680900	232681850	1.11e-08
chr1	39975450	39976400	1.11e-08
chr1	180515200	180516150	1.11e-08
chr1	22108700	22109600	1.13e-08
chr1	12016750	12017700	1.14e-08
chr1	77070600	77071500	1.14e-08
chr1	203867250	203868300	1.14e-08
chr1	206221150	206222100	1.14e-08
chr1	227643000	227643850	1.14e-08
chr1	206305450	206306400	1.15e-08
chr1	182237600	182238600	1.16e-08
chr1	205818950	205820050	1.2e-08
chr1	145695350	145696350	1.2e-08
chr1	184423550	184424400	1.2e-08
chr1	55002450	55003500	1.25e-08
chr1	166578100	166579100	1.25e-08
chr1	206326000	206326950	1.29e-08
chr1	181469950	181471000	1.32e-08
chr1	212680850	212681700	1.32e-08
chr1	217739950	217741000	1.5e-08
chr1	30624050	30625100	1.6e-08
chr1	233172300	233173100	1.6e-08
chr1	200854000	200854950	1.6e-08
chr1	143726150	143727200	1.64e-08
chr1	163628750	163629650	1.69e-08
chr1	242525900	242526750	1.69e-08
chr1	148649450	148650450	1.7e-08
chr1	143803450	143804450	1.7e-08
chr1	31052750	31053550	1.72e-08
chr1	11685950	11686950	1.72e-08
chr1	154985000	154986000	1.72e-08
chr1	230248750	230249700	1.72e-08
chr1	94656050	94656900	1.74e-08
chr1	33298700	33299650	1.79e-08
chr1	68342150	68343100	1.79e-08
chr1	171665250	171666000	1.79e-08
chr1	85946250	85947200	1.83e-08
chr1	95281100	95282100	1.83e-08
chr1	15167250	15168250	1.85e-08
chr1	232974600	232975400	1.85e-08
chr1	160344050	160345100	1.9e-08
chr1	181878250	181879350	1.9e-08
chr1	143825450	143826550	2.02e-08
chr1	208124400	208125450	2.11e-08
chr1	7753600	7754400	2.19e-08
chr1	19510900	19511800	2.19e-08
chr1	158429200	158430100	2.19e-08
chr1	171205750	171206700	2.19e-08
chr1	77843200	77844050	2.19e-08
chr1	23387700	23388700	2.24e-08
chr1	25762550	25763350	2.24e-08
chr1	103346350	103347250	2.24e-08
chr1	25108350	25109300	2.33e-08
chr1	25366200	25367100	2.33e-08
chr1	25537350	25538100	2.33e-08
chr1	183675150	183676200	2.33e-08
chr1	109743100	109744100	2.34e-08
chr1	244229600	244230600	2.34e-08
chr1	167351700	167352600	2.46e-08
chr1	198531600	198532400	2.46e-08
chr1	227828000	227828950	2.46e-08
chr1	22251250	22252200	2.61e-08
chr1	75322100	75323150	2.61e-08
chr1	199405950	199406950	2.61e-08
chr1	23397150	23398150	2.65e-08
chr1	109621250	109622200	2.65e-08
chr1	177261400	177262250	2.65e-08
chr1	166438800	166439600	2.66e-08
chr1	184058850	184059900	2.66e-08
chr1	199373050	199373900	2.66e-08
chr1	238287750	238288650	2.69e-08
chr1	49154050	49155100	2.72e-08
chr1	157292600	157293450	2.79e-08
chr1	161284000	161285050	2.79e-08
chr1	70648900	70649700	3.27e-08
chr1	154256800	154257850	3.37e-08
chr1	35963500	35964550	3.4e-08
chr1	145638400	145639350	3.4e-08
chr1	183719600	183720550	3.54e-08
chr1	39111250	39112100	3.55e-08
chr1	191044300	191045100	3.55e-08
chr1	246903800	246904700	3.55e-08
chr1	154219650	154220550	3.59e-08
chr1	181200600	181201600	3.59e-08
chr1	11719100	11720100	3.6e-08
chr1	168398400	168399350	3.6e-08
chr1	185680550	185681350	3.6e-08
chr1	168385500	168386550	3.63e-08
chr1	190499050	190499950	3.63e-08
chr1	233320100	233321050	3.63e-08
chr1	116808900	116809800	3.76e-08
chr1	159728950	159729900	3.94e-08
chr1	42922050	42923000	3.96e-08
chr1	44073200	44073950	3.96e-08
chr1	95273450	95274400	3.96e-08
chr1	104534700	104535550	3.96e-08
chr1	23376400	23377250	4.02e-08
chr1	212549550	212550250	4.02e-08
chr1	35269700	35270500	4.04e-08
chr1	43375700	43376550	4.04e-08
chr1	46110150	46111050	4.04e-08
chr1	51837000	51838000	4.04e-08
chr1	45788750	45789500	4.09e-08
chr1	111833650	111834550	4.09e-08
chr1	172394600	172395350	4.09e-08
chr1	238283850	238284750	4.09e-08
chr1	224886900	224887850	4.11e-08
chr1	27602200	27602950	4.25e-08
chr1	48178600	48179450	4.25e-08
chr1	48352550	48353350	4.25e-08
chr1	32438350	32439100	4.77e-08
chr1	170679400	170680300	4.77e-08
chr1	170685350	170686300	4.77e-08
chr1	211901050	211902000	4.77e-08
chr1	149120550	149121400	4.88e-08
chr1	182864750	182865750	4.88e-08
chr1	15816050	15816900	5.07e-08
chr1	54283700	54284550	5.07e-08
chr1	6258800	6259700	5.16e-08
chr1	26368500	26369500	5.16e-08
chr1	78034850	78035700	5.16e-08
chr1	216679450	216680250	5.22e-08
chr1	8194500	8195300	5.28e-08
chr1	22491000	22492000	5.28e-08
chr1	145211500	145212400	5.28e-08
chr1	200368500	200369500	5.28e-08
chr1	206181350	206182350	5.31e-08
chr1	181769250	181770100	5.39e-08
chr1	208165750	208166500	5.39e-08
chr1	221190600	221191550	5.39e-08
chr1	10381150	10382000	5.41e-08
chr1	39814600	39815550	5.41e-08
chr1	43191250	43192200	5.41e-08
chr1	120159450	120160350	5.58e-08
chr1	13947850	13948750	5.83e-08
chr1	201791700	201792600	5.96e-08
chr1	31031750	31032600	5.99e-08
chr1	143919850	143920950	5.99e-08
chr1	152866500	152867250	5.99e-08
chr1	199774450	199775200	5.99e-08
chr1	8502900	8503700	6.34e-08
chr1	15110100	15110800	6.34e-08
chr1	27296150	27297150	6.34e-08
chr1	24217750	24218600	6.64e-08
chr1	207459750	207460500	6.64e-08
chr1	221373700	221374350	6.64e-08
chr1	181325900	181326850	6.65e-08
chr1	55818900	55819600	6.92e-08
chr1	159759800	159760800	6.92e-08
chr1	203764550	203765500	6.92e-08
chr1	11663650	11664400	7.3e-08
chr1	32225550	32226550	7.3e-08
chr1	40190600	40191450	7.3e-08
chr1	110373400	110374350	7.3e-08
chr1	208722600	208723450	7.3e-08
chr1	159544300	159545200	7.57e-08
chr1	36611650	36612350	7.61e-08
chr1	46444050	46444800	7.61e-08
chr1	144188300	144189050	7.61e-08
chr1	182803250	182804050	7.61e-08
chr1	201425350	201426250	7.61e-08
chr1	230776950	230777850	7.61e-08
chr1	155970450	155971400	7.75e-08
chr1	199724750	199725700	7.75e-08
chr1	65498800	65499600	7.96e-08
chr1	110532100	110532900	7.96e-08
chr1	154332650	154333500	7.96e-08
chr1	180627050	180627750	7.96e-08
chr1	24307700	24308700	8.18e-08
chr1	156088550	156089450	8.18e-08
chr1	1685100	1685800	8.22e-08
chr1	27310900	27311850	8.22e-08
chr1	46394550	46395500	8.22e-08
chr1	93863450	93864350	8.22e-08
chr1	108990700	108991500	8.22e-08
chr1	228358000	228358700	8.22e-08
chr1	3219200	3220000	8.62e-08
chr1	15378950	15379800	8.62e-08
chr1	151774100	151775050	8.62e-08
chr1	232785050	232786050	8.67e-08
chr1	152393700	152394750	8.76e-08
chr1	183496050	183496900	9.03e-08
chr1	17288400	17289350	9.05e-08
chr1	32484950	32485800	9.05e-08
chr1	69789650	69790650	9.05e-08
chr1	78242650	78243300	9.05e-08
chr1	149749850	149750800	9.05e-08
chr1	153846100	153846950	9.05e-08
chr1	244817250	244818100	9.75e-08
chr1	11916950	11917700	9.98e-08
chr1	1971400	1972200	1.03e-07
chr1	153088350	153089150	1.03e-07
chr1	186830350	186831200	1.03e-07
chr1	219575050	219575800	1.03e-07
chr1	28950250	28951000	1.03e-07
chr1	42021200	42022100	1.03e-07
chr1	181306600	181307400	1.03e-07
chr1	233220350	233221350	1.03e-07
chr1	234111700	234112600	1.03e-07
chr1	35440200	35440950	1.04e-07
chr1	227473150	227473850	1.04e-07
chr1	145608900	145609850	1.08e-07
chr1	241430900	241431900	1.08e-07
chr1	29429600	29430550	1.12e-07
chr1	201871850	201872700	1.12e-07
chr1	236340800	236341750	1.12e-07
chr1	12126250	12127100	1.13e-07
chr1	215267400	215268150	1.13e-07
chr1	237768650	237769500	1.13e-07
chr1	65485900	65486650	1.14e-07
chr1	153460850	153461550	1.14e-07
chr1	21785800	21786550	1.23e-07
chr1	165789250	165790000	1.23e-07
chr1	6324550	6325200	1.23e-07
chr1	67298850	67299750	1.23e-07
chr1	85514550	85515300	1.23e-07
chr1	148050050	148050900	1.23e-07
chr1	164063200	164063950	1.23e-07
chr1	27565550	27566350	1.25e-07
chr1	84646100	84646950	1.25e-07
chr1	99505850	99506650	1.25e-07
chr1	150275650	150276500	1.25e-07
chr1	169205950	169206800	1.25e-07
chr1	171550150	171551000	1.27e-07
chr1	203435200	203436050	1.28e-07
chr1	148935950	148936600	1.29e-07
chr1	142721100	142722050	1.35e-07
chr1	10961800	10962650	1.37e-07
chr1	26224250	26224950	1.37e-07
chr1	213904900	213905750	1.37e-07
chr1	219048200	219049150	1.42e-07
chr1	217306500	217307250	1.54e-07
chr1	145477250	145478150	1.58e-07
chr1	12160600	12161400	1.59e-07
chr1	36388600	36389350	1.59e-07
chr1	40023800	40024650	1.59e-07
chr1	158339050	158339850	1.59e-07
chr1	238045650	238046500	1.59e-07
chr1	51821650	51822600	1.6e-07
chr1	66943350	66944100	1.6e-07
chr1	198959650	198960500	1.6e-07
chr1	148303900	148304700	1.62e-07
chr1	222713150	222714050	1.62e-07
chr1	30306950	30307750	1.65e-07
chr1	116829000	116830000	1.65e-07
chr1	170592100	170593000	1.65e-07
chr1	66568850	66569700	1.66e-07
chr1	164406450	164407300	1.66e-07
chr1	43084400	43085350	1.66e-07
chr1	41670850	41671600	1.7e-07
chr1	53458500	53459150	1.7e-07
chr1	229402750	229403600	1.7e-07
chr1	28936750	28937450	1.71e-07
chr1	70276100	70277000	1.71e-07
chr1	177335400	177336300	1.71e-07
chr1	180537350	180538150	1.71e-07
chr1	212342700	212343600	1.71e-07
chr1	153175200	153176200	1.87e-07
chr1	201759800	201760700	1.87e-07
chr1	29401950	29402600	1.89e-07
chr1	52293100	52293900	1.89e-07
chr1	60525600	60526350	1.89e-07
chr1	66570200	66570950	1.89e-07
chr1	156349550	156350450	1.89e-07
chr1	190759750	190760450	1.89e-07
chr1	233254700	233255600	1.89e-07
chr1	58822400	58823200	1.89e-07
chr1	85297000	85297800	1.89e-07
chr1	149298200	149299100	1.89e-07
chr1	150029250	150029950	1.89e-07
chr1	172389050	172389750	1.89e-07
chr1	224436250	224437000	1.89e-07
chr1	16819850	16820700	1.92e-07
chr1	28071950	28072800	1.94e-07
chr1	26248700	26249500	2.02e-07
chr1	64547650	64548350	2.02e-07
chr1	86725250	86725950	2.02e-07
chr1	159430000	159430650	2.02e-07
chr1	59981650	59982350	2.06e-07
chr1	223731400	223732400	2.06e-07
chr1	5999000	5999650	2.19e-07
chr1	56601150	56601900	2.19e-07
chr1	144300250	144301100	2.19e-07
chr1	210785700	210786600	2.28e-07
chr1	45047400	45048250	2.3e-07
chr1	170732750	170733600	2.3e-07
chr1	172949500	172950350	2.3e-07
chr1	234293650	234294400	2.3e-07
chr1	160640900	160641650	2.34e-07
chr1	145107050	145107650	2.37e-07
chr1	181891200	181891950	2.37e-07
chr1	171169400	171170350	2.42e-07
chr1	172633900	172634600	2.43e-07
chr1	210709700	210710650	2.43e-07
chr1	221980800	221981600	2.43e-07
chr1	242072750	242073450	2.43e-07
chr1	1396550	1397400	2.6e-07
chr1	9306750	9307550	2.6e-07
chr1	28636700	28637350	2.6e-07
chr1	48440050	48440700	2.6e-07
chr1	113162900	113163750	2.6e-07
chr1	152667950	152668750	2.6e-07
chr1	154313050	154313900	2.6e-07
chr1	170981750	170982350	2.6e-07
chr1	199634850	199635700	2.6e-07
chr1	228306850	228307650	2.6e-07
chr1	53434700	53435400	2.64e-07
chr1	68623150	68623750	2.64e-07
chr1	144429100	144429700	2.64e-07
chr1	166040150	166041000	2.64e-07
chr1	221250800	221251500	2.64e-07
chr1	229539800	229540400	2.64e-07
chr1	117516000	117516750	2.76e-07
chr1	202350200	202350950	2.76e-07
chr1	243321450	243322250	2.76e-07
chr1	6010350	6011200	2.87e-07
chr1	21923150	21923750	2.87e-07
chr1	28074000	28074900	2.87e-07
chr1	67923200	67924050	2.87e-07
chr1	117332200	117333100	2.87e-07
chr1	153283650	153284400	2.87e-07
chr1	154382100	154382900	2.87e-07
chr1	166577150	166578050	2.87e-07
chr1	171234850	171235500	2.87e-07
chr1	222710950	222711600	2.87e-07
chr1	6340550	6341350	2.91e-07
chr1	70748000	70748650	2.91e-07
chr1	119975650	119976300	2.91e-07
chr1	166675550	166676200	2.91e-07
chr1	177535750	177536350	2.91e-07
chr1	184418700	184419500	2.91e-07
chr1	204729750	204730650	2.91e-07
chr1	166872900	166873900	3.02e-07
chr1	15179600	15180350	3.05e-07
chr1	16211800	16212500	3.05e-07
chr1	23977100	23977800	3.05e-07
chr1	26218450	26219100	3.05e-07
chr1	39097750	39098450	3.05e-07
chr1	224364650	224365250	3.05e-07
chr1	184069950	184070800	3.09e-07
chr1	205265850	205266800	3.09e-07
chr1	6294650	6295350	3.15e-07
chr1	13982500	13983150	3.15e-07
chr1	63605450	63606150	3.15e-07
chr1	67864700	67865350	3.15e-07
chr1	58965400	58966300	3.28e-07
chr1	108009100	108009850	3.28e-07
chr1	108900450	108901200	3.28e-07
chr1	224908100	224908950	3.28e-07
chr1	111619050	111619700	3.41e-07
chr1	238968850	238969600	3.41e-07
chr1	239761050	239761850	3.41e-07
chr1	190945050	190945950	3.51e-07
chr1	242078650	242079650	3.51e-07
chr1	36537650	36538550	3.55e-07
chr1	63515750	63516700	3.55e-07
chr1	201748250	201749100	3.55e-07
chr1	1811150	1811850	3.82e-07
chr1	6376300	6376950	3.82e-07
chr1	9279400	9280050	3.82e-07
chr1	63387100	63387800	3.82e-07
chr1	68735000	68735700	3.82e-07
chr1	93918650	93919400	3.82e-07
chr1	221054550	221055200	3.82e-07
chr1	8537500	8538400	3.95e-07
chr1	12586750	12587550	3.95e-07
chr1	15287050	15287800	3.95e-07
chr1	194924850	194925500	3.95e-07
chr1	199742500	199743250	3.95e-07
chr1	10056700	10057300	3.97e-07
chr1	25446250	25446900	3.97e-07
chr1	148245250	148245950	3.97e-07
chr1	159463700	159464400	3.97e-07
chr1	6254100	6254700	4.33e-07
chr1	114802000	114802650	4.33e-07
chr1	116024200	116024950	4.33e-07
chr1	152591850	152592450	4.33e-07
chr1	28989300	28990150	4.46e-07
chr1	29171450	29172100	4.46e-07
chr1	170997800	170998400	4.46e-07
chr1	24214600	24215600	4.48e-07
chr1	163837250	163838200	4.48e-07
chr1	216150400	216151250	4.48e-07
chr1	1699200	1699850	4.81e-07
chr1	17210800	17211550	4.81e-07
chr1	64012150	64012750	4.81e-07
chr1	173024600	173025200	4.81e-07
chr1	201865250	201865850	4.81e-07
chr1	63936400	63937050	4.89e-07
chr1	66674700	66675350	4.89e-07
chr1	99741250	99741950	4.89e-07
chr1	112738300	112739000	4.89e-07
chr1	161494500	161495150	4.89e-07
chr1	31448450	31449150	4.91e-07
chr1	74148700	74149300	4.91e-07
chr1	154880050	154880750	4.91e-07
chr1	21221000	21222000	5.07e-07
chr1	85253750	85254650	5.07e-07
chr1	242782050	242782950	5.13e-07
chr1	66962100	66962700	5.17e-07
chr1	158917600	158918550	5.17e-07
chr1	208115250	208116250	5.17e-07
chr1	146273100	146273700	5.2e-07
chr1	67973900	67974900	5.21e-07
chr1	154531900	154532650	5.21e-07
chr1	201514100	201514850	5.21e-07
chr1	217114050	217114700	5.21e-07
chr1	208130550	208131250	5.27e-07
chr1	109618600	109619350	5.55e-07
chr1	224856800	224857450	5.55e-07
chr1	241409500	241410400	5.55e-07
chr1	143720600	143721450	5.57e-07
chr1	61142000	61142600	5.91e-07
chr1	147924700	147925600	5.91e-07
chr1	154827750	154828350	5.91e-07
chr1	202308800	202309400	5.91e-07
chr1	241853600	241854300	5.91e-07
chr1	115890050	115890650	5.97e-07
chr1	157327100	157327900	5.97e-07
chr1	216590600	216591200	5.97e-07
chr1	242583600	242584300	5.97e-07
chr1	12602250	12602950	6.01e-07
chr1	16046450	16047100	6.01e-07
chr1	47675800	47676500	6.01e-07
chr1	144537950	144538850	6.01e-07
chr1	166945700	166946400	6.01e-07
chr1	183954550	183955200	6.01e-07
chr1	212685700	212686350	6.01e-07
chr1	226016550	226017250	6.01e-07
chr1	242080300	242080950	6.01e-07
chr1	22138600	22139300	6.48e-07
chr1	58903150	58903750	6.48e-07
chr1	78515350	78516300	6.67e-07
chr1	180422050	180422800	6.67e-07
chr1	185813150	185813750	6.67e-07
chr1	238274500	238275100	6.67e-07
chr1	1645350	1646100	6.85e-07
chr1	2053300	2054050	6.85e-07
chr1	8508400	8509050	6.85e-07
chr1	11045250	11045850	6.85e-07
chr1	24942650	24943250	6.85e-07
chr1	39636600	39637200	6.85e-07
chr1	154914300	154914900	6.85e-07
chr1	165371950	165372650	6.85e-07
chr1	199798450	199799050	6.85e-07
chr1	8000350	8001000	7.29e-07
chr1	49341000	49341700	7.29e-07
chr1	63380200	63380850	7.29e-07
chr1	93989700	93990400	7.29e-07
chr1	148754200	148754950	7.29e-07
chr1	150067850	150068700	7.29e-07
chr1	151788050	151788950	7.29e-07
chr1	170053350	170054000	7.29e-07
chr1	225032650	225033300	7.29e-07
chr1	90218400	90219300	7.45e-07
chr1	153411950	153412850	7.45e-07
chr1	23758550	23759150	7.51e-07
chr1	176474650	176475250	7.51e-07
chr1	176572800	176573450	7.51e-07
chr1	98291950	98292550	7.57e-07
chr1	222819150	222819950	7.58e-07
chr1	234150900	234151500	7.58e-07
chr1	21858150	21858900	7.64e-07
chr1	96600700	96601300	7.64e-07
chr1	199939550	199940150	7.64e-07
chr1	228470900	228471700	7.64e-07
chr1	12279300	12279900	7.64e-07
chr1	109434500	109435400	7.64e-07
chr1	183429350	183430100	7.64e-07
chr1	197171000	197171650	7.64e-07
chr1	12600600	12601250	8.39e-07
chr1	21348850	21349550	8.39e-07
chr1	36174150	36174750	8.39e-07
chr1	47771150	47771950	8.39e-07
chr1	48454150	48454800	8.39e-07
chr1	151772600	151773200	8.39e-07
chr1	157328100	157328700	8.39e-07
chr1	210798650	210799500	8.39e-07
chr1	218333800	218334500	8.39e-07
chr1	246636600	246637200	8.39e-07
chr1	247166750	247167500	8.39e-07
chr1	23566950	23567600	8.71e-07
chr1	31347700	31348450	8.71e-07
chr1	31939100	31939700	8.71e-07
chr1	46151250	46151900	8.71e-07
chr1	47417250	47417850	8.71e-07
chr1	64707950	64708600	8.71e-07
chr1	76192850	76193450	8.71e-07
chr1	113048600	113049200	8.71e-07
chr1	179388450	179389050	8.71e-07
chr1	216611700	216612300	8.71e-07
chr1	229363900	229364500	8.71e-07
chr1	234511550	234512150	8.71e-07
chr1	19456600	19457200	8.96e-07
chr1	153176300	153176900	8.96e-07
chr1	154350550	154351150	8.96e-07
chr1	154377600	154378400	8.96e-07
chr1	158636300	158636900	8.96e-07
chr1	181239950	181240550	8.96e-07
chr1	198316800	198317400	8.96e-07
chr1	200766400	200767000	8.96e-07
chr1	232724950	232725550	8.96e-07
chr1	3556250	3556900	9.12e-07
chr1	51534900	51535650	9.12e-07
chr1	117403800	117404450	9.12e-07
chr1	157334700	157335300	9.12e-07
chr1	192783700	192784400	9.12e-07
chr1	201971000	201971600	9.12e-07
chr1	9060650	9061250	9.12e-07
chr1	24680050	24680650	9.12e-07
chr1	95280300	95280900	9.12e-07
chr1	118900800	118901400	9.12e-07
chr1	153240850	153241450	9.12e-07
chr1	154359000	154359600	9.12e-07
chr1	179340900	179341500	9.12e-07
chr1	198645450	198646050	9.12e-07
chr1	201753150	201753750	9.12e-07
chr1	156385850	156386800	9.36e-07
chr1	170029450	170030500	9.36e-07
chr1	169042800	169043700	9.65e-07
chr1	190840500	190841300	9.65e-07
chr1	183577050	183577850	9.83e-07
chr1	148865150	148866000	1.01e-06
chr1	22217950	22218650	1.08e-06
chr1	26058050	26058950	1.08e-06
chr1	51206600	51207200	1.08e-06
chr1	159249900	159250650	1.08e-06
chr1	165944900	165945500	1.08e-06
chr1	226754950	226755800	1.08e-06
chr1	150240600	150241350	1.11e-06
chr1	21903050	21903750	1.12e-06
chr1	100796650	100797600	1.12e-06
chr1	154120650	154121500	1.12e-06
chr1	176100350	176101100	1.12e-06
chr1	19964700	19965300	1.17e-06
chr1	23602900	23603500	1.17e-06
chr1	25942600	25943200	1.17e-06
chr1	31927750	31928350	1.17e-06
chr1	61808250	61809050	1.17e-06
chr1	64239200	64239800	1.17e-06
chr1	205253550	205254250	1.17e-06
chr1	208090350	208090950	1.17e-06
chr1	228371400	228372050	1.17e-06
chr1	4612550	4613150	1.19e-06
chr1	6081150	6081800	1.19e-06
chr1	6263400	6264000	1.19e-06
chr1	28717150	28717750	1.19e-06
chr1	31097150	31097750	1.19e-06
chr1	33336650	33337250	1.19e-06
chr1	52791250	52791850	1.19e-06
chr1	158091050	158091650	1.19e-06
chr1	177106800	177107400	1.19e-06
chr1	20410150	20410750	1.19e-06
chr1	39939800	39940400	1.19e-06
chr1	107795350	107795950	1.19e-06
chr1	183676300	183676900	1.19e-06
chr1	52900650	52901400	1.27e-06
chr1	205152300	205153100	1.27e-06
chr1	32093400	32094250	1.34e-06
chr1	114690450	114691300	1.34e-06
chr1	145505800	145506550	1.34e-06
chr1	202033450	202034200	1.41e-06
chr1	243315400	243316100	1.41e-06
chr1	17215000	17215750	1.43e-06
chr1	234361700	234362550	1.54e-06
chr1	68622400	68623000	1.61e-06
chr1	78680300	78680950	1.61e-06
chr1	198861250	198861850	1.61e-06
chr1	203491950	203492550	1.61e-06
chr1	205008900	205009500	1.61e-06
chr1	11630350	11631100	1.63e-06
chr1	84603600	84604200	1.63e-06
chr1	109643700	109644350	1.63e-06
chr1	23753900	23754500	1.77e-06
chr1	42173400	42174000	1.77e-06
chr1	103350200	103350800	1.77e-06
chr1	111857600	111858250	1.77e-06
chr1	116762450	116763050	1.77e-06
chr1	154364950	154365550	1.77e-06
chr1	161004950	161005550	1.77e-06
chr1	205561300	205561900	1.77e-06
chr1	208688350	208689000	1.77e-06
chr1	227737300	227737900	1.77e-06
chr1	229308300	229309200	2.01e-06
chr1	46459850	46460700	2.01e-06
chr1	242502650	242503450	2.01e-06
chr1	223178000	223178750	2.05e-06
chr1	59990550	59991400	2.12e-06
chr1	202653250	202653900	2.32e-06
chr1	6272550	6273250	2.86e-06
chr1	229828850	229829500	2.86e-06
chr1	238087700	238088650	3.15e-06
chr1	176290900	176291600	6.25e-06
chr1	144394150	144394950	7.66e-06
chr10	32674650	32676750	1.52e-97
chr10	53128800	53130300	5.16e-82
chr10	104181400	104183050	2.03e-79
chr10	112667850	112669850	4.22e-76
chr10	104492700	104494150	1.19e-70
chr10	85888400	85889800	1.18e-69
chr10	123676900	123678400	1.14e-66
chr10	99382650	99384000	5.07e-63
chr10	69760650	69763150	1.29e-61
chr10	121641350	121642800	1.28e-60
chr10	103881800	103883750	4.58e-60
chr10	38304950	38306300	1.71e-57
chr10	121621800	121623200	3.55e-57
chr10	103901300	103902700	5.16e-57
chr10	104210350	104211700	5.76e-57
chr10	104667500	104669000	1.21e-51
chr10	75173150	75174700	1.91e-51
chr10	13242800	13244050	1.88e-48
chr10	120091150	120092400	1.17e-47
chr10	105117100	105118400	5.93e-44
chr10	104251300	104253200	8.43e-40
chr10	112316450	112318100	2.95e-38
chr10	103102950	103104400	8.32e-38
chr10	124757650	124759000	1.96e-36
chr10	103994550	103996150	5.75e-35
chr10	121345550	121347250	8.99e-35
chr10	75055250	75056550	4.2e-34
chr10	27482650	27484650	1.5e-33
chr10	75605650	75607000	1.7e-32
chr10	89962600	89964000	4.88e-32
chr10	99195100	99196400	1.06e-31
chr10	104603350	104604700	1.08e-31
chr10	70150100	70151600	2.86e-30
chr10	126479750	126480950	4.5e-30
chr10	17068000	17070700	5.32e-30
chr10	103805350	103806750	5.62e-30
chr10	29573500	29574950	1.4e-29
chr10	116687350	116688700	2.77e-29
chr10	76255350	76257050	3.47e-29
chr10	29672200	29674200	3.84e-29
chr10	7899850	7901150	3.86e-29
chr10	99247100	99248750	6.09e-29
chr10	97839250	97840600	1.5e-28
chr10	5894900	5896250	1.02e-27
chr10	14267250	14268650	1.41e-27
chr10	102035350	102037050	1.66e-27
chr10	14960250	14961550	5.98e-27
chr10	120927600	120928900	5.98e-27
chr10	32384300	32385800	1.02e-26
chr10	102661700	102663350	1.08e-26
chr10	29884300	29885850	1.33e-26
chr10	88270950	88272250	8.72e-26
chr10	97879150	97880550	1.27e-25
chr10	120829150	120830950	1.71e-25
chr10	73702600	73704200	2.38e-25
chr10	76868800	76870550	2.52e-25
chr10	127501400	127502750	3.68e-25
chr10	91450700	91451950	6.58e-25
chr10	89993600	89995750	3.18e-24
chr10	119795850	119797100	5.06e-24
chr10	89612700	89613950	1.52e-23
chr10	95451700	95453000	2.3e-23
chr10	73410700	73412000	2.63e-23
chr10	105870350	105872450	2.84e-23
chr10	74924950	74926400	6.35e-23
chr10	104394950	104396800	6.35e-23
chr10	64233750	64235450	4.44e-22
chr10	115603750	115605250	5.83e-22
chr10	27570350	27571650	7.53e-22
chr10	69313850	69315400	8.6e-22
chr10	129752250	129753650	2.42e-21
chr10	103629250	103630500	3.37e-21
chr10	76639850	76641400	3.92e-21
chr10	93547400	93548700	4.04e-21
chr10	29234550	29236350	8.03e-21
chr10	104170250	104171500	8.03e-21
chr10	34721200	34722450	1.03e-20
chr10	4348050	4349450	1.92e-20
chr10	115923300	115924600	2.78e-20
chr10	54197500	54199050	2.96e-20
chr10	103532500	103533750	5.93e-20
chr10	52053800	52055300	6.83e-20
chr10	102284950	102286200	7.9e-20
chr10	93158950	93160450	1.22e-19
chr10	79463000	79464300	1.45e-19
chr10	29485850	29487200	1.61e-19
chr10	21862050	21863500	2.55e-19
chr10	111978350	111979750	2.77e-19
chr10	92621100	92622300	5.96e-19
chr10	70330150	70331650	6.02e-19
chr10	128583400	128584650	1.23e-18
chr10	133995000	133996250	1.57e-18
chr10	99883700	99884950	2.27e-18
chr10	3835800	3837100	3.52e-18
chr10	128341450	128343100	3.52e-18
chr10	30677450	30678750	4e-18
chr10	73726700	73728300	1.96e-17
chr10	112054250	112055500	2.08e-17
chr10	29557850	29559150	2.28e-17
chr10	17282850	17284250	2.48e-17
chr10	99041700	99043000	2.48e-17
chr10	99462900	99464650	2.87e-17
chr10	99591950	99593700	3.23e-17
chr10	42597600	42598800	3.48e-17
chr10	105496450	105497800	4.18e-17
chr10	103337450	103338700	5.97e-17
chr10	60422900	60424200	9.23e-17
chr10	4694850	4696100	1.1e-16
chr10	22934850	22936800	1.15e-16
chr10	82201350	82202700	1.39e-16
chr10	660600	661850	1.77e-16
chr10	70385200	70386500	2.14e-16
chr10	122136350	122137550	2.75e-16
chr10	135036250	135037450	3.1e-16
chr10	75214550	75215800	3.28e-16
chr10	81827800	81829150	4.96e-16
chr10	126349900	126351200	6.56e-16
chr10	99638950	99640150	7.73e-16
chr10	70417900	70419100	9.14e-16
chr10	70609100	70610400	9.14e-16
chr10	33429550	33430750	1.15e-15
chr10	114661700	114662900	1.15e-15
chr10	76898350	76899550	1.55e-15
chr10	131798550	131799950	1.55e-15
chr10	101814650	101815900	1.91e-15
chr10	1084450	1085800	1.92e-15
chr10	74948700	74950050	2.53e-15
chr10	14478650	14479850	2.99e-15
chr10	79458800	79460200	3.72e-15
chr10	73784050	73785300	3.95e-15
chr10	70937200	70938350	4.62e-15
chr10	28861200	28862400	4.67e-15
chr10	14919550	14920900	4.98e-15
chr10	122600200	122601350	5.64e-15
chr10	131824100	131825250	5.74e-15
chr10	99530400	99531550	8.67e-15
chr10	124903100	124904300	8.73e-15
chr10	93324500	93325700	1.59e-14
chr10	75580150	75581450	1.7e-14
chr10	94040200	94041400	1.72e-14
chr10	6356850	6358050	2.11e-14
chr10	102279000	102280150	2.12e-14
chr10	65058800	65060050	2.54e-14
chr10	12277500	12278700	2.66e-14
chr10	102810350	102811550	2.66e-14
chr10	4315750	4317000	2.93e-14
chr10	91394200	91395450	3e-14
chr10	29577550	29578800	4.03e-14
chr10	74539650	74540800	4.1e-14
chr10	62827000	62828150	4.15e-14
chr10	134110900	134112100	4.15e-14
chr10	29336400	29337650	4.29e-14
chr10	57790400	57791600	4.52e-14
chr10	80403750	80405000	4.7e-14
chr10	102122650	102123900	5.12e-14
chr10	47092850	47094100	5.65e-14
chr10	121486950	121488100	7.02e-14
chr10	13765950	13767150	9.45e-14
chr10	70924150	70925350	1.42e-13
chr10	75211250	75212400	1.46e-13
chr10	43235600	43236800	1.63e-13
chr10	12124700	12125850	1.91e-13
chr10	43270650	43271850	2.89e-13
chr10	27066250	27067400	2.96e-13
chr10	74597250	74598450	2.96e-13
chr10	27025950	27027150	3.45e-13
chr10	96112150	96113350	3.45e-13
chr10	9381550	9382750	3.64e-13
chr10	13789000	13790150	3.67e-13
chr10	126411350	126412500	4.59e-13
chr10	13798050	13799300	4.97e-13
chr10	15041250	15042400	5.09e-13
chr10	88505000	88506150	5.39e-13
chr10	99628600	99629750	5.71e-13
chr10	75201600	75202750	7.07e-13
chr10	74681900	74683050	7.78e-13
chr10	13851550	13852700	8.09e-13
chr10	70029850	70031000	8.09e-13
chr10	95208150	95209350	1.08e-12
chr10	126355100	126356250	1.09e-12
chr10	24931700	24932850	1.37e-12
chr10	86174050	86175200	1.56e-12
chr10	134922350	134923500	1.69e-12
chr10	100164350	100165450	1.79e-12
chr10	113933000	113934150	2.53e-12
chr10	120853100	120854250	2.53e-12
chr10	126594850	126596000	2.53e-12
chr10	11246400	11247550	2.59e-12
chr10	61335700	61336850	2.6e-12
chr10	99175400	99176550	3.82e-12
chr10	127225500	127226600	4.77e-12
chr10	5443950	5445100	5.08e-12
chr10	99631850	99633000	5.08e-12
chr10	75159700	75160850	5.34e-12
chr10	35455300	35456400	6.17e-12
chr10	25412150	25413300	6.35e-12
chr10	6348700	6349800	6.97e-12
chr10	54184700	54185800	7.73e-12
chr10	31011000	31012150	7.85e-12
chr10	102120550	102121700	8.52e-12
chr10	4273500	4274650	8.86e-12
chr10	35418900	35419900	1.1e-11
chr10	50041400	50042550	1.12e-11
chr10	101370550	101371650	1.12e-11
chr10	123723900	123725000	1.12e-11
chr10	69956700	69957850	1.19e-11
chr10	7869600	7870700	1.21e-11
chr10	88460400	88461550	1.21e-11
chr10	88428450	88429550	1.22e-11
chr10	104392750	104393850	1.3e-11
chr10	3807050	3808200	1.7e-11
chr10	11693200	11694300	1.8e-11
chr10	11795100	11796200	1.8e-11
chr10	1092150	1093250	2.34e-11
chr10	103814600	103815700	2.34e-11
chr10	126469900	126471050	2.34e-11
chr10	99589550	99590700	2.76e-11
chr10	105465750	105466750	2.82e-11
chr10	121437200	121438250	2.82e-11
chr10	21854550	21855550	3.02e-11
chr10	29268300	29269400	3.24e-11
chr10	124246450	124247600	3.42e-11
chr10	11633600	11634750	3.52e-11
chr10	59814550	59815650	3.62e-11
chr10	94597750	94598850	3.62e-11
chr10	74526100	74527200	3.66e-11
chr10	27832600	27833750	4.01e-11
chr10	89611550	89612650	4.01e-11
chr10	104143400	104144500	4.01e-11
chr10	74676500	74677650	4.59e-11
chr10	124703200	124704350	5.58e-11
chr10	12150450	12151550	5.67e-11
chr10	6300700	6301800	6.57e-11
chr10	1401650	1402750	6.65e-11
chr10	17047700	17048800	6.65e-11
chr10	126406650	126407700	6.65e-11
chr10	59864650	59865700	8.6e-11
chr10	105145800	105146900	8.6e-11
chr10	128319900	128320900	8.6e-11
chr10	5766200	5767250	8.83e-11
chr10	119124600	119125600	8.83e-11
chr10	64066950	64068050	9.35e-11
chr10	95186650	95187700	9.35e-11
chr10	32774400	32775500	9.95e-11
chr10	23178000	23179150	1.02e-10
chr10	99512050	99513150	1.02e-10
chr10	724150	725250	1.1e-10
chr10	118446950	118448050	1.1e-10
chr10	22649950	22651050	1.28e-10
chr10	44750700	44751800	1.29e-10
chr10	104342650	104343750	1.3e-10
chr10	124218100	124219200	1.3e-10
chr10	3817300	3818350	1.33e-10
chr10	17310800	17311850	1.33e-10
chr10	109295500	109296600	1.35e-10
chr10	111672650	111673750	1.42e-10
chr10	79732450	79733550	1.56e-10
chr10	29585750	29586800	1.8e-10
chr10	93068800	93069900	2.04e-10
chr10	29226250	29227300	2.04e-10
chr10	113980050	113981150	2.04e-10
chr10	117964650	117965750	2.04e-10
chr10	128318550	128319650	2.13e-10
chr10	16899200	16900250	2.39e-10
chr10	80833100	80834050	2.62e-10
chr10	23424000	23425100	2.65e-10
chr10	94342250	94343350	2.69e-10
chr10	115500650	115501750	2.69e-10
chr10	11260350	11261450	2.75e-10
chr10	80828750	80829650	3.02e-10
chr10	80513650	80514650	3.1e-10
chr10	99292600	99293700	3.14e-10
chr10	27189500	27190550	3.44e-10
chr10	76540700	76541750	4.12e-10
chr10	124050300	124051350	4.12e-10
chr10	1355900	1356950	4.29e-10
chr10	115188100	115189200	4.7e-10
chr10	121435800	121436850	4.82e-10
[truncated: 13,942 more rows]
