# Supplementary material for: YY1 Regulates Melanocyte Development and Function by Cooperating with MITF
Source: PLoS Genet. 2012 May 3;8(5):e1002688. doi: 10.1371/journal.pgen.1002688 (PMC3342948; doi:10.1371/journal.pgen.1002688)
Supplement: Table S4 — Gene ontology analysis of genes down-regulated by both MITF and YY1 knockdown at a q-value cutoff of 0.01 and also bound by YY1 within 5 kb of transcriptional start site or in intron. (XLS) [file pgen.1002688.s009.xls]

## Sheet: Sheet1
Category	Term	Count	%	PValue	Genes	List Total	Pop Hits	Pop Total	Fold Enrichment	Bonferroni	Benjamini	FDR
GOTERM_BP_FAT	GO:0006091~generation of precursor metabolites and energy	43	4.82063	4.00923e-09	UQCRC2, ATP5D, ALDOA, TMX1, OXA1L, ECH1, PHKB, ATP6AP1, OGDH, NDUFAF1, TPI1, UEVLD, IDH3G, FXN, ETFDH, IDH1, CYBASC3, DHTKD1, COX17, ATP6V0D2, ENO1, NDUFA5, SUCLG2, EPM2A, FDXR, ATP5F1, PFKP, NDUFA13, ATP6V1D, NDUFA12, ACADVL, GAPDHS, ATP6V1A, NNT, PPP1R2, GBE1, SLC25A13, PYGL, SDHD, CYBRD1, ATPIF1, STEAP1, SURF1	674	313	13528	2.75739	1.05202e-05	1.05202e-05	7.11164e-06
GOTERM_BP_FAT	GO:0055114~oxidation reduction	64	7.17489	1.3482e-07	UQCRC2, SEPX1, OXA1L, PGD, IL4I1, OGDH, NDUFAF1, PRDX1, HIBADH, SC4MOL, TYR, IDH3G, PLOD2, HMOX1, ACAD9, NQO1, DHTKD1, LOXL2, IMPDH1, RTN4IP1, FTL, ACADM, AIFM1, QDPR, NDUFA13, CBR4, GMPR, NDUFA12, ACADVL, NNT, SQLE, RRM2, RRM1, CYBRD1, ZADH2, STEAP1, MECR, SURF1, HSD17B11, TMX1, CYP51A1, HADHA, GPD1L, UEVLD, AKR1A1, FASN, ETFDH, IDH1, TSTA3, CYBASC3, DUS3L, GPD2, NDUFA5, DHRS12, DHRS13, FDXR, CR…	674	639	13528	2.01026	0.000353705	0.000176868	0.000239145
GOTERM_BP_FAT	GO:0006260~DNA replication	27	3.02691	2.60577e-06	TMX1, HMGB2, DNAH14, LIN9, CHEK1, KIN, TK1, TFAM, SET, POLE2, PRIM2, GINS1, CDC7, CDC6, GINS3, GINS4, CINP, MCM2, MCM3, BRCA1, MCM5, PNKP, RRM2, RRM1, PCNA, CHAF1B, REPIN1	674	190	13528	2.85223	0.00681421	0.00227658	0.00462204
GOTERM_BP_FAT	GO:0006259~DNA metabolic process	51	5.71749	2.63443e-06	MORF4L1, FANCL, PRIM2, FANCE, MYC, WDR33, PMS1, CDC7, CDC6, BRCC3, AIFM1, MND1, MCM2, MCM3, MCM5, XRCC6BP1, KLHDC3, PNKP, RRM2, RRM1, XRN2, ASTE1, TMX1, HMGB2, DNAH14, LIN9, UNG, PML, CHEK1, OBFC2A, KIN, RBX1, TK1, TFAM, SET, POLE2, RAD51L1, GINS1, RAD51AP1, SHPRH, GINS3, MSH5, GINS4, CINP, BIRC7, BRCA1, PCNA, RAD54B, CHAF1B, PARP2, REPIN1	674	506	13528	2.02299	0.00688892	0.0017267	0.00467289
GOTERM_BP_FAT	GO:0051186~cofactor metabolic process	25	2.80269	3.79202e-05	NAMPT, GCLC, PGD, UROS, HIBADH, GCH1, TPI1, ALAS1, GPHN, IDH3G, FXN, HMOX1, IDH1, NAPRT1, SUCLG2, COQ5, PANK4, NFU1, COQ2, ISCA2, NNT, PANK1, SDHD, NFE2L1, UROD	674	195	13528	2.57323	0.0947141	0.0197042	0.0672421
GOTERM_BP_FAT	GO:0019318~hexose metabolic process	24	2.69058	8.34094e-05	GPD2, ALDOA, PFKFB4, PHKB, PGD, EPM2A, PFKP, OGDH, HIBADH, GAPDHS, TPI1, MAN2C1, UEVLD, PPP1R2, GBE1, AKR1A1, PYGL, MAPK14, GALE, TSTA3, DHTKD1, FPGT, MYC, ENO1	674	192	13528	2.5089	0.196578	0.0358219	0.14785
GOTERM_BP_FAT	GO:0051188~cofactor biosynthetic process	16	1.79372	8.36997e-05	NAMPT, GCLC, UROS, COQ5, GCH1, PANK4, NFU1, GPHN, COQ2, ALAS1, ISCA2, FXN, PANK1, NFE2L1, UROD, NAPRT1	674	97	13528	3.31072	0.19719	0.0308896	0.148364
GOTERM_BP_FAT	GO:0005996~monosaccharide metabolic process	26	2.9148	0.000114518	ALDOA, PFKFB4, PHKB, PGD, OGDH, NAGK, HIBADH, TPI1, UEVLD, AKR1A1, ST3GAL6, GALE, TSTA3, DHTKD1, MYC, ENO1, GPD2, EPM2A, PFKP, GAPDHS, MAN2C1, GBE1, PPP1R2, PYGL, MAPK14, FPGT	674	222	13528	2.35068	0.259561	0.0368672	0.202939
GOTERM_BP_FAT	GO:0007049~cell cycle	63	7.06278	0.000131121	MAD1L1, TUBB2A, TTK, FAM83D, KIF2C, OIP5, CDK10, CCNA2, MYC, VCPIP1, CDC7, CDC6, KIF11, DSN1, KIF15, MND1, HMG20B, MCM2, MCM3, EML4, KLHDC3, MAPK1, SASS6, PSMA6, BUB1B, CLIP1, ANAPC7, NEK4, CHFR, SPAST, LIN9, FOXM1, PML, CHEK1, CHEK2, ANAPC11, PIN1, HSPA2, PSMB1, RAD51L1, BUB1, CEP135, GMNN, MSH5, CINP, NDC80, PMF1, RACGAP1, SUGT1, SEPT10, APPL2, SEPT11, BRCA1, SMC4, SH3BP4, PSMC6, CCNB2, RGS2, P…	674	776	13528	1.62949	0.291131	0.03751	0.23233
GOTERM_BP_FAT	GO:0065003~macromolecular complex assembly	56	6.27803	0.000139343	OXA1L, COX11, CRNKL1, TUBB2A, TSPAN4, TUBB2C, SKAP2, NDUFAF1, SMNDC1, NDUFAF3, CTTNBP2, PICALM, GSN, PRMT5, TUBB6, TUBA1A, MYC, PILRB, PFKP, CBR4, MBNL1, MCM2, NCK2, TARBP2, ADRM1, RRM2, RRM1, ADSL, ATPIF1, VAMP3, SURF1, UNC13B, SPAST, CAV1, HMGB2, TAF9B, GPAA1, PML, CDH1, GCH1, TFAM, SET, C1QTNF1, TGM2, TAF9, SOAT1, SHPRH, HIST1H2BH, ANXA5, SEPT11, P2RX4, P2RX7, PPIH, CAPG, XPO7, CHAF1B	674	665	13528	1.69021	0.306263	0.0359058	0.246881
GOTERM_BP_FAT	GO:0044271~nitrogen compound biosynthetic process	33	3.69955	0.000179464	ATP5D, ALDOA, NAMPT, ATP6AP1, UROS, CAD, AZIN1, QTRT1, ASL, GCH1, GPHN, ALAS1, FXN, QTRTD1, NQO1, IMPDH1, ATP6V0D2, NAPRT1, QDPR, ATP5F1, PRPSAP1, ATP6V1D, PRPSAP2, P2RX4, ATP6V1A, UCN2, SLC25A13, NME3, RRM2, RRM1, ADSL, NFE2L1, UROD	674	325	13528	2.038	0.375594	0.0419105	0.317858
GOTERM_BP_FAT	GO:0070271~protein complex biogenesis	45	5.04484	0.000215585	OXA1L, COX11, CAV1, TUBB2A, TSPAN4, TUBB2C, TAF9B, GPAA1, PML, CDH1, SKAP2, NDUFAF1, NDUFAF3, GCH1, CTTNBP2, TFAM, PICALM, GSN, C1QTNF1, TGM2, TUBB6, TAF9, TUBA1A, MYC, PILRB, PFKP, CBR4, ANXA5, SEPT11, NCK2, ADRM1, P2RX4, PPIH, P2RX7, RRM2, CAPG, RRM1, ADSL, ATPIF1, VAMP3, XPO7, UNC13B, CHAF1B, SURF1, SPAST	674	505	13528	1.78852	0.432069	0.0460522	0.381719
GOTERM_BP_FAT	GO:0006461~protein complex assembly	45	5.04484	0.000215585	OXA1L, COX11, CAV1, TUBB2A, TSPAN4, TUBB2C, TAF9B, GPAA1, PML, CDH1, SKAP2, NDUFAF1, NDUFAF3, GCH1, CTTNBP2, TFAM, PICALM, GSN, C1QTNF1, TGM2, TUBB6, TAF9, TUBA1A, MYC, PILRB, PFKP, CBR4, ANXA5, SEPT11, NCK2, ADRM1, P2RX4, PPIH, P2RX7, RRM2, CAPG, RRM1, ADSL, ATPIF1, VAMP3, XPO7, UNC13B, CHAF1B, SURF1, SPAST	674	505	13528	1.78852	0.432069	0.0460522	0.381719
GOTERM_BP_FAT	GO:0043933~macromolecular complex subunit organization	58	6.50224	0.000226054	OXA1L, COX11, CRNKL1, TUBB2A, TSPAN4, TUBB2C, SKAP2, NDUFAF1, SMNDC1, NDUFAF3, KIF2C, CTTNBP2, PICALM, GSN, PRMT5, TUBB6, TUBA1A, MYC, PILRB, PFKP, CBR4, MBNL1, MCM2, NCK2, TARBP2, ADRM1, RRM2, RRM1, ADSL, VAMP3, ATPIF1, SURF1, UNC13B, SPAST, XRN2, CAV1, HMGB2, TAF9B, GPAA1, PML, CDH1, GCH1, TFAM, SET, C1QTNF1, TGM2, TAF9, SOAT1, SHPRH, HIST1H2BH, ANXA5, SEPT11, P2RX4, P2RX7, PPIH, CAPG, XPO7, CH…	674	710	13528	1.63962	0.447462	0.0446077	0.40022
GOTERM_BP_FAT	GO:0009060~aerobic respiration	9	1.00897	0.000256042	UQCRC2, OXA1L, NNT, IDH3G, FXN, SUCLG2, SDHD, IDH1, SURF1	674	35	13528	5.16117	0.489283	0.0468621	0.453199
GOTERM_BP_FAT	GO:0006974~response to DNA damage stimulus	35	3.92377	0.000482551	MORF4L1, HMGB2, UNG, PML, CHEK1, CHEK2, OBFC2A, KIN, RBX1, FANCL, POLE2, RAD51L1, HMOX1, FANCE, DYRK2, CCNA2, PMS1, WDR33, SHPRH, RAD51AP1, BRCC3, AIFM1, MSH5, IFI16, BRCA1, XRCC6BP1, PNKP, MAPK1, MAPK14, HIPK2, PCNA, RAD54B, PARP2, CHAF1B, ASTE1	674	373	13528	1.88336	0.718189	0.0809682	0.852508
GOTERM_BP_FAT	GO:0000279~M phase	32	3.58744	0.000484664	MAD1L1, TUBB2A, TTK, CHEK1, ANAPC11, FAM83D, KIF2C, HSPA2, RAD51L1, OIP5, BUB1, CCNA2, VCPIP1, CDC6, KIF11, DSN1, MSH5, KIF15, MND1, NDC80, PMF1, SUGT1, SMC4, KLHDC3, EML4, CCNB2, BUB1B, CLIP1, RAD54B, ANAPC7, CHFR, NEK4	674	329	13528	1.95222	0.719748	0.0764259	0.856227
GOTERM_BP_FAT	GO:0000075~cell cycle checkpoint	14	1.56951	0.000542075	MAD1L1, CDC6, BRCC3, PML, TTK, CHEK1, CHEK2, OBFC2A, BRCA1, MAPK14, BUB1, BUB1B, CHFR, CCNA2	674	91	13528	3.08788	0.75896	0.080287	0.957192
GOTERM_BP_FAT	GO:0006006~glucose metabolic process	19	2.13004	0.000596232	ALDOA, GPD2, PHKB, PGD, EPM2A, PFKP, OGDH, HIBADH, GAPDHS, TPI1, UEVLD, GBE1, PPP1R2, AKR1A1, PYGL, MAPK14, DHTKD1, MYC, ENO1	674	153	13528	2.4925	0.790908	0.083271	1.05234
GOTERM_BP_FAT	GO:0000280~nuclear division	24	2.69058	0.000618526	CDC6, MAD1L1, KIF11, DSN1, TUBB2A, KIF15, NDC80, PMF1, ANAPC11, SUGT1, SMC4, EML4, FAM83D, KIF2C, CCNB2, OIP5, BUB1, BUB1B, CLIP1, ANAPC7, CHFR, NEK4, CCNA2, VCPIP1	674	220	13528	2.18959	0.802796	0.0818993	1.09149
GOTERM_BP_FAT	GO:0007067~mitosis	24	2.69058	0.000618526	CDC6, MAD1L1, KIF11, DSN1, TUBB2A, KIF15, NDC80, PMF1, ANAPC11, SUGT1, SMC4, EML4, FAM83D, KIF2C, CCNB2, OIP5, BUB1, BUB1B, CLIP1, ANAPC7, CHFR, NEK4, CCNA2, VCPIP1	674	220	13528	2.18959	0.802796	0.0818993	1.09149
GOTERM_BP_FAT	GO:0006917~induction of apoptosis	31	3.47534	0.000642929	FASTK, TUBB2C, PML, CHEK2, PRDX1, PTEN, GCH1, SMNDC1, VDR, HTRA2, HMOX1, PYCARD, TGM2, DYRK2, MYC, RUNX3, NET1, ABR, CEBPB, AIFM1, KLF10, NDUFA13, IFI16, STAT1, BRCA1, MAPK1, NME3, ETS1, HIPK2, SORT1, UNC13B	674	320	13528	1.9444	0.815035	0.0809175	1.13432
GOTERM_BP_FAT	GO:0012502~induction of programmed cell death	31	3.47534	0.000679728	FASTK, TUBB2C, PML, CHEK2, PRDX1, PTEN, GCH1, SMNDC1, VDR, HTRA2, HMOX1, PYCARD, TGM2, DYRK2, MYC, RUNX3, NET1, ABR, CEBPB, AIFM1, KLF10, NDUFA13, IFI16, STAT1, BRCA1, MAPK1, NME3, ETS1, HIPK2, SORT1, UNC13B	674	321	13528	1.93834	0.832071	0.0814533	1.19888
GOTERM_BP_FAT	GO:0000087~M phase of mitotic cell cycle	24	2.69058	0.000794125	CDC6, MAD1L1, KIF11, DSN1, TUBB2A, KIF15, NDC80, PMF1, ANAPC11, SUGT1, SMC4, EML4, FAM83D, KIF2C, CCNB2, OIP5, BUB1, BUB1B, CLIP1, ANAPC7, CHFR, NEK4, CCNA2, VCPIP1	674	224	13528	2.15049	0.875644	0.0904043	1.39931
GOTERM_BP_FAT	GO:0015980~energy derivation by oxidation of organic compounds	18	2.01794	0.000805054	UQCRC2, NDUFA5, OXA1L, SUCLG2, PHKB, EPM2A, NDUFAF1, ACADVL, NNT, SLC25A13, IDH3G, GBE1, PPP1R2, FXN, PYGL, SDHD, IDH1, SURF1	674	144	13528	2.5089	0.879163	0.0877882	1.41844
GOTERM_BP_FAT	GO:0043068~positive regulation of programmed cell death	38	4.26009	0.000937062	FASTK, TUBB2C, PML, SOX4, CHEK2, NR3C1, PRDX1, PTEN, GCH1, CTNNBL1, SMNDC1, VDR, HTRA2, HMOX1, TGM2, PYCARD, DYRK2, NQO1, MYC, RUNX3, NET1, ABR, CEBPB, AIFM1, KLF10, NDUFA13, IFI16, STAT1, BRCA1, MAPK1, P2RX7, NME3, ETS1, HIPK2, SORT1, BMP7, LRRK2, UNC13B	674	433	13528	1.76145	0.914565	0.097422	1.6492
GOTERM_BP_FAT	GO:0044275~cellular carbohydrate catabolic process	13	1.4574	0.000975685	ALDOA, PGD, PFKP, OGDH, HIBADH, GAPDHS, GPD1L, UEVLD, TPI1, PYGL, GALE, DHTKD1, ENO1	674	85	13528	3.06972	0.922807	0.0973839	1.71663
GOTERM_BP_FAT	GO:0016052~carbohydrate catabolic process	15	1.68161	0.000998147	ALDOA, GUSB, PGD, PFKP, OGDH, HIBADH, GAPDHS, GPD1L, UEVLD, TPI1, AKR1A1, PYGL, GALE, DHTKD1, ENO1	674	109	13528	2.76209	0.92723	0.0958739	1.75582
GOTERM_BP_FAT	GO:0008630~DNA damage response, signal transduction resulting in induction of apoptosis	8	0.896861	0.00100497	AIFM1, HMOX1, HIPK2, PML, DYRK2, CHEK2, IFI16, BRCA1	674	33	13528	4.86575	0.928523	0.093095	1.76772
GOTERM_BP_FAT	GO:0010942~positive regulation of cell death	38	4.26009	0.00101807	FASTK, TUBB2C, PML, SOX4, CHEK2, NR3C1, PRDX1, PTEN, GCH1, CTNNBL1, SMNDC1, VDR, HTRA2, HMOX1, TGM2, PYCARD, DYRK2, NQO1, MYC, RUNX3, NET1, ABR, CEBPB, AIFM1, KLF10, NDUFA13, IFI16, STAT1, BRCA1, MAPK1, P2RX7, NME3, ETS1, HIPK2, SORT1, BMP7, LRRK2, UNC13B	674	435	13528	1.75335	0.93094	0.0910418	1.79056
GOTERM_BP_FAT	GO:0048285~organelle fission	24	2.69058	0.00107315	CDC6, MAD1L1, KIF11, DSN1, TUBB2A, KIF15, NDC80, PMF1, ANAPC11, SUGT1, SMC4, EML4, FAM83D, KIF2C, CCNB2, OIP5, BUB1, BUB1B, CLIP1, ANAPC7, CHFR, NEK4, CCNA2, VCPIP1	674	229	13528	2.10353	0.940242	0.0925835	1.88657
GOTERM_BP_FAT	GO:0022402~cell cycle process	46	5.15695	0.00121881	MAD1L1, TUBB2A, PML, TTK, CHEK1, ANAPC11, FAM83D, KIF2C, HSPA2, PSMB1, RAD51L1, OIP5, BUB1, CDK10, MYC, CCNA2, VCPIP1, CDC7, CDC6, KIF11, CEP135, DSN1, MSH5, KIF15, MND1, NDC80, PMF1, RACGAP1, SUGT1, BRCA1, SMC4, EML4, KLHDC3, PSMC6, SASS6, CCNB2, PSMA6, PSMC3, PSMC2, BUB1B, CLIP1, RAD54B, ANAPC7, CHFR, NEK4, MYH10	674	565	13528	1.63412	0.959242	0.101178	2.14004
GOTERM_BP_FAT	GO:0008629~induction of apoptosis by intracellular signals	10	1.12108	0.001259	HTRA2, AIFM1, HMOX1, HIPK2, PML, DYRK2, CHEK2, IFI16, MYC, BRCA1	674	54	13528	3.71689	0.963326	0.101147	2.20985
GOTERM_BP_FAT	GO:0015031~protein transport	58	6.50224	0.00126635	GNPTG, RAB5B, RAB5C, CHMP4A, ATP6AP1, USE1, MITD1, PEX7, FAM125A, HOOK2, RAB23, NECAP2, NECAP1, VPS16, NUP35, AGAP3, RAB21, ERP29, NDUFA13, MAPK1, STXBP5, BACE2, RAB17, SORT1, SNX12, MVP, LCP2, STX7, NUP160, SNX8, SNX2, AKAP12, PML, SNX1, CTSA, TIMM13, CHCHD4, CDC37, CHMP2B, UEVLD, GNPTAB, AP3M2, EXOC4, BCAP29, RAB8B, PDF, RAB32, CBLB, PPIH, YWHAH, CHML, COG8, SCFD2, PCNA, RAB38, XPO7, VPS28, SLC…	674	762	13528	1.52773	0.964027	0.0986902	2.22262
GOTERM_BP_FAT	GO:0042440~pigment metabolic process	9	1.00897	0.00151214	SLC45A2, ALAS1, TYR, FXN, HMOX1, UROS, NFE2L1, IDI1, UROD	674	45	13528	4.01424	0.981143	0.113372	2.64859
GOTERM_BP_FAT	GO:0034654~nucleobase, nucleoside, nucleotide and nucleic acid biosynthetic process	21	2.35426	0.00152118	ATP5D, ALDOA, NAMPT, ATP6AP1, ATP5F1, CAD, QTRT1, PRPSAP1, ATP6V1D, PRPSAP2, ATP6V1A, UCN2, SLC25A13, NME3, RRM2, QTRTD1, RRM1, ADSL, ATP6V0D2, IMPDH1, NAPRT1	674	193	13528	2.18391	0.981586	0.11085	2.66422
GOTERM_BP_FAT	GO:0034404~nucleobase, nucleoside and nucleotide biosynthetic process	21	2.35426	0.00152118	ATP5D, ALDOA, NAMPT, ATP6AP1, ATP5F1, CAD, QTRT1, PRPSAP1, ATP6V1D, PRPSAP2, ATP6V1A, UCN2, SLC25A13, NME3, RRM2, QTRTD1, RRM1, ADSL, ATP6V0D2, IMPDH1, NAPRT1	674	193	13528	2.18391	0.981586	0.11085	2.66422
GOTERM_BP_FAT	GO:0008610~lipid biosynthetic process	30	3.36323	0.00154096	HSD17B11, CYP51A1, GPAA1, PMVK, SC4MOL, PEX7, CDS2, PIGK, TPI1, ST3GAL5, ELOVL5, PIGH, FASN, PIGA, EBP, PIGW, PIGU, FDPS, FDXR, CHPT1, BRCA1, PIGO, CYP7B1, P2RX7, COQ2, SQLE, LCLAT1, IDI1, MECR, GPAM	674	323	13528	1.8642	0.982518	0.109184	2.69842
GOTERM_BP_FAT	GO:0043065~positive regulation of apoptosis	37	4.14798	0.00154142	FASTK, TUBB2C, PML, SOX4, CHEK2, NR3C1, PRDX1, PTEN, GCH1, CTNNBL1, SMNDC1, VDR, HTRA2, HMOX1, TGM2, PYCARD, DYRK2, NQO1, MYC, RUNX3, NET1, ABR, CEBPB, AIFM1, KLF10, NDUFA13, IFI16, STAT1, BRCA1, MAPK1, P2RX7, NME3, ETS1, HIPK2, SORT1, BMP7, UNC13B	674	430	13528	1.72706	0.982539	0.106348	2.69921
GOTERM_BP_FAT	GO:0045184~establishment of protein localization	58	6.50224	0.00155856	GNPTG, RAB5B, RAB5C, CHMP4A, ATP6AP1, USE1, MITD1, PEX7, FAM125A, HOOK2, RAB23, NECAP2, NECAP1, VPS16, NUP35, AGAP3, RAB21, ERP29, NDUFA13, MAPK1, STXBP5, BACE2, RAB17, SORT1, SNX12, MVP, LCP2, STX7, NUP160, SNX8, SNX2, AKAP12, PML, SNX1, CTSA, TIMM13, CHCHD4, CDC37, CHMP2B, UEVLD, GNPTAB, AP3M2, EXOC4, BCAP29, RAB8B, PDF, RAB32, CBLB, PPIH, YWHAH, CHML, COG8, SCFD2, PCNA, RAB38, XPO7, VPS28, SLC…	674	769	13528	1.51382	0.983309	0.104719	2.72884
GOTERM_BP_FAT	GO:0000278~mitotic cell cycle	33	3.69955	0.00166983	MAD1L1, TUBB2A, TTK, CHEK1, ANAPC11, FAM83D, KIF2C, PSMB1, OIP5, BUB1, CDK10, CCNA2, VCPIP1, CDC7, CDC6, KIF11, DSN1, KIF15, NDC80, PMF1, SUGT1, SMC4, EML4, PSMC6, CCNB2, PSMA6, PSMC3, PSMC2, BUB1B, CLIP1, ANAPC7, CHFR, NEK4	674	370	13528	1.79014	0.987541	0.108993	2.92094
GOTERM_BP_FAT	GO:0007017~microtubule-based process	25	2.80269	0.00184844	CAV1, TUBB2A, DNAH14, TUBB2C, TTK, HOOK2, KIF2C, CTTNBP2, TUBGCP6, TUBGCP5, BLOC1S2, KLC1, TUBB6, TUBA1A, DYNC1I1, KIF11, CEP135, KIF15, NDC80, BRCA1, EML4, SASS6, MAP1S, BUB1B, SPAST	674	253	13528	1.98332	0.992209	0.117046	3.22856
GOTERM_BP_FAT	GO:0042770~DNA damage response, signal transduction	12	1.34529	0.0019479	BRCC3, AIFM1, HMOX1, MAPK14, HIPK2, PML, CHEK1, DYRK2, CHEK2, IFI16, CCNA2, BRCA1	674	80	13528	3.01068	0.994002	0.120065	3.39945
GOTERM_BP_FAT	GO:0019320~hexose catabolic process	11	1.23318	0.00207	GAPDHS, ALDOA, TPI1, UEVLD, PGD, PFKP, GALE, OGDH, DHTKD1, HIBADH, ENO1	674	69	13528	3.19976	0.995649	0.1242	3.60888
GOTERM_BP_FAT	GO:0006007~glucose catabolic process	10	1.12108	0.00211282	GAPDHS, ALDOA, TPI1, UEVLD, PGD, PFKP, OGDH, DHTKD1, HIBADH, ENO1	674	58	13528	3.46055	0.996112	0.123782	3.68221
GOTERM_BP_FAT	GO:0046164~alcohol catabolic process	12	1.34529	0.00215523	GPD1L, GAPDHS, ALDOA, TPI1, UEVLD, PGD, PFKP, GALE, OGDH, DHTKD1, HIBADH, ENO1	674	81	13528	2.97351	0.996522	0.123362	3.75479
GOTERM_BP_FAT	GO:0008104~protein localization	64	7.17489	0.00224428	GNPTG, OXA1L, RAB5B, RAB5C, CHMP4A, ATP6AP1, USE1, MITD1, MXI1, PEX7, FAM125A, HOOK2, RAB23, NECAP2, NECAP1, VPS16, NUP35, AGAP3, RAB21, ERP29, NDUFA13, MAPK1, STXBP5, BACE2, RAB17, SORT1, SNX12, MVP, LCP2, CAV1, STX7, NUP160, SNX8, GPAA1, SNX2, AKAP12, PML, SNX1, CTSA, TIMM13, CHCHD4, CDC37, CHMP2B, UEVLD, EZR, GNPTAB, AP3M2, EXOC4, BCAP29, RAB8B, PDF, NDC80, RAB32, CBLB, PPIH, YWHAH, CHML, COG8…	674	882	13528	1.45641	0.997249	0.125402	3.90705
GOTERM_BP_FAT	GO:0034622~cellular macromolecular complex assembly	29	3.25112	0.00245124	COX11, CAV1, OXA1L, HMGB2, CRNKL1, TUBB2A, TUBB2C, NDUFAF3, SMNDC1, TFAM, CTTNBP2, SET, PICALM, GSN, PRMT5, TUBB6, TUBA1A, PILRB, SHPRH, HIST1H2BH, MBNL1, MCM2, ADRM1, NCK2, TARBP2, XPO7, UNC13B, CHAF1B, SURF1	674	318	13528	1.83039	0.998404	0.133341	4.25999
GOTERM_BP_FAT	GO:0046365~monosaccharide catabolic process	11	1.23318	0.0025717	GAPDHS, ALDOA, TPI1, UEVLD, PGD, PFKP, GALE, OGDH, DHTKD1, HIBADH, ENO1	674	71	13528	3.10963	0.998837	0.136609	4.46486
GOTERM_BP_FAT	GO:0042127~regulation of cell proliferation	58	6.50224	0.00260692	BMI1, NAMPT, IGFBP7, ATP6AP1, TTK, SKAP2, MXI1, PTEN, TENC1, EDNRB, CTTNBP2, CDCA7, FXN, HMOX1, CDK10, CCNA2, MYC, CDC7, CDC6, PTPRM, ADAM10, TNFRSF14, CD164, MAPK1, NCK2, TNS3, HIPK2, DHPS, ATPIF1, EMP3, PMP22, SMARCA2, CAV1, FOXM1, BMPR2, PML, SOX4, CHEK1, KIT, TIMP2, PIN1, CD9, VDR, BLOC1S2, TGM2, GPNMB, RUNX3, PDF, KLF10, SPHK1, STAT1, BRCA1, NRAS, CBLB, COG8, ETS1, DLX5, BMP7, TOB1	674	787	13528	1.4792	0.99894	0.135612	4.52466
GOTERM_BP_FAT	GO:0046148~pigment biosynthetic process	8	0.896861	0.00279356	SLC45A2, ALAS1, TYR, FXN, UROS, NFE2L1, IDI1, UROD	674	39	13528	4.11717	0.999351	0.141809	4.84108
GOTERM_BP_FAT	GO:0043623~cellular protein complex assembly	18	2.01794	0.0029175	CAV1, COX11, OXA1L, TUBB2A, TUBB2C, NDUFAF3, TFAM, ADRM1, NCK2, CTTNBP2, PICALM, GSN, TUBB6, TUBA1A, XPO7, UNC13B, SURF1, PILRB	674	162	13528	2.23014	0.999532	0.144837	5.05066
GOTERM_BP_FAT	GO:0043067~regulation of programmed cell death	59	6.61435	0.00330844	FASTK, TUBB2C, CBX4, PTEN, PRDX1, CTNNBL1, SMNDC1, EDNRB, HTRA2, HMOX1, NQO1, MYC, NET1, SGK3, AIFM1, BCL2A1, NDUFA13, ACTN1, IFI16, MAPK1, NME3, HIPK2, SORT1, CTSB, LRRK2, UNC13B, TMX1, GCLC, TAF9B, PML, SOX4, HSPA1A, CDH1, KIT, NR3C1, CHEK2, GCH1, VDR, MOAP1, BLOC1S2, PYCARD, TGM2, TAF9, DYRK2, RUNX3, ABR, CEBPB, KLF10, SPHK1, BIRC7, ANXA5, STAT1, ANXA4, BRCA1, NRAS, P2RX4, P2RX7, ETS1, BMP7	674	812	13528	1.45838	0.999833	0.159631	5.70885
GOTERM_BP_FAT	GO:0031399~regulation of protein modification process	27	3.02691	0.00339673	CAV1, GCLC, BMPR2, PML, TTK, ZEB2, ANAPC11, PIN1, EDNRB, MAP3K6, SET, PSMB1, DBNL, BIRC7, TNFRSF14, BRCA1, P2RX7, PSMC6, PSMA6, PSMC3, PSMC2, PRKAR1A, BUB1B, ANAPC7, BMP7, VPS28, LRRK2	674	295	13528	1.83703	0.999867	0.160596	5.85691
GOTERM_BP_FAT	GO:0051301~cell division	27	3.02691	0.00339673	MAD1L1, KIT, ANAPC11, FAM83D, OIP5, BUB1, CDK10, CCNA2, CDC7, CDC6, KIF11, DSN1, CINP, NDC80, PMF1, RACGAP1, SEPT10, SEPT11, MCM5, SMC4, CCNB2, BUB1B, ANAPC7, NEK4, CHFR, SPAST, MYH10	674	295	13528	1.83703	0.999867	0.160596	5.85691
GOTERM_BP_FAT	GO:0034621~cellular macromolecular complex subunit organization	31	3.47534	0.0035199	HMGB2, COX11, CAV1, OXA1L, CRNKL1, TUBB2A, TUBB2C, NDUFAF3, SMNDC1, CTTNBP2, TFAM, KIF2C, SET, PICALM, GSN, PRMT5, TUBB6, TUBA1A, PILRB, SHPRH, HIST1H2BH, MBNL1, MCM2, ADRM1, NCK2, TARBP2, XPO7, UNC13B, CHAF1B, SURF1, XRN2	674	357	13528	1.74288	0.999904	0.163002	6.06308
GOTERM_BP_FAT	GO:0010941~regulation of cell death	59	6.61435	0.00356203	FASTK, TUBB2C, CBX4, PTEN, PRDX1, CTNNBL1, SMNDC1, EDNRB, HTRA2, HMOX1, NQO1, MYC, NET1, SGK3, AIFM1, BCL2A1, NDUFA13, ACTN1, IFI16, MAPK1, NME3, HIPK2, SORT1, CTSB, LRRK2, UNC13B, TMX1, GCLC, TAF9B, PML, SOX4, HSPA1A, CDH1, KIT, NR3C1, CHEK2, GCH1, VDR, MOAP1, BLOC1S2, PYCARD, TGM2, TAF9, DYRK2, RUNX3, ABR, CEBPB, KLF10, SPHK1, BIRC7, ANXA5, STAT1, ANXA4, BRCA1, NRAS, P2RX4, P2RX7, ETS1, BMP7	674	815	13528	1.45301	0.999914	0.161943	6.13351
GOTERM_BP_FAT	GO:0033554~cellular response to stress	44	4.93274	0.00377692	MORF4L1, HMGB2, CAV1, UNG, PML, BMPR2, CHEK1, CHEK2, OBFC2A, PRDX1, KIN, RBX1, FANCL, MAP3K6, POLE2, RAD51L1, HMOX1, COL4A3BP, INSIG1, FANCE, DYRK2, CCNA2, PMS1, WDR33, DBNL, BRCC3, RAD51AP1, SHPRH, AIFM1, MSH5, BIRC7, IFI16, BRCA1, XRCC6BP1, MAP4K3, PNKP, MAPK1, MAPK14, HIPK2, PCNA, RAD54B, PARP2, CHAF1B, ASTE1	674	566	13528	1.56031	0.999951	0.167963	6.49193
GOTERM_BP_FAT	GO:0006733~oxidoreduction coenzyme metabolic process	9	1.00897	0.00389036	NAMPT, COQ2, TPI1, IDH3G, PGD, IDH1, HIBADH, COQ5, NAPRT1	674	52	13528	3.47386	0.999964	0.169699	6.68062
GOTERM_BP_FAT	GO:0042168~heme metabolic process	6	0.672646	0.00389959	ALAS1, FXN, HMOX1, UROS, NFE2L1, UROD	674	22	13528	5.47397	0.999965	0.167299	6.69595
GOTERM_BP_FAT	GO:0006796~phosphate metabolic process	68	7.62332	0.00390653	ATP5D, UQCRC2, IMPA2, FASTK, ATP6AP1, DSTYK, TTK, CAD, PMVK, NDUFAF1, PTEN, MAP3K6, CTTNBP2, FXN, COL4A3BP, CDK10, ATP6V0D2, NT5C, PTPRJ, CDC7, DBNL, SGK1, PTPRM, ADAM10, SGK3, PIK3C2B, PRKCH, ATP6V1D, MAP4K3, MAPK1, ATP6V1A, PNKP, HIPK2, RIPK4, NEK4, LRRK2, NEK7, ENPP2, STK10, BMPR2, PML, CHEK1, KIT, CHEK2, GPD1L, SGK223, STK32A, GNPTAB, BUB1, DYRK2, GPD2, NDUFA5, NIN, EPM2A, ATP5F1, MOBKL1A, BI…	674	973	13528	1.40272	0.999965	0.164888	6.70749
GOTERM_BP_FAT	GO:0006793~phosphorus metabolic process	68	7.62332	0.00390653	ATP5D, UQCRC2, IMPA2, FASTK, ATP6AP1, DSTYK, TTK, CAD, PMVK, NDUFAF1, PTEN, MAP3K6, CTTNBP2, FXN, COL4A3BP, CDK10, ATP6V0D2, NT5C, PTPRJ, CDC7, DBNL, SGK1, PTPRM, ADAM10, SGK3, PIK3C2B, PRKCH, ATP6V1D, MAP4K3, MAPK1, ATP6V1A, PNKP, HIPK2, RIPK4, NEK4, LRRK2, NEK7, ENPP2, STK10, BMPR2, PML, CHEK1, KIT, CHEK2, GPD1L, SGK223, STK32A, GNPTAB, BUB1, DYRK2, GPD2, NDUFA5, NIN, EPM2A, ATP5F1, MOBKL1A, BI…	674	973	13528	1.40272	0.999965	0.164888	6.70749
GOTERM_BP_FAT	GO:0006732~coenzyme metabolic process	17	1.90583	0.00395392	NAMPT, GCLC, SUCLG2, PGD, HIBADH, COQ5, GCH1, PANK4, GPHN, COQ2, TPI1, NNT, IDH3G, PANK1, SDHD, IDH1, NAPRT1	674	153	13528	2.23014	0.999969	0.164091	6.78618
GOTERM_BP_FAT	GO:0031396~regulation of protein ubiquitination	13	1.4574	0.00396191	GCLC, ANAPC11, BRCA1, PIN1, PSMC6, PSMB1, PSMA6, PSMC3, PSMC2, BUB1B, ANAPC7, VPS28, LRRK2	674	100	13528	2.60926	0.99997	0.161847	6.79945
GOTERM_BP_FAT	GO:0006281~DNA repair	26	2.9148	0.00408522	MORF4L1, HMGB2, UNG, PML, CHEK1, OBFC2A, KIN, RBX1, FANCL, POLE2, RAD51L1, FANCE, PMS1, WDR33, SHPRH, RAD51AP1, BRCC3, MSH5, XRCC6BP1, BRCA1, PNKP, PCNA, RAD54B, CHAF1B, PARP2, ASTE1	674	284	13528	1.83751	0.999978	0.163916	7.00391
GOTERM_BP_FAT	GO:0022403~cell cycle phase	34	3.81166	0.00513766	MAD1L1, TUBB2A, TTK, CHEK1, ANAPC11, FAM83D, KIF2C, HSPA2, RAD51L1, OIP5, BUB1, CDK10, CCNA2, VCPIP1, CDC7, CDC6, KIF11, DSN1, MSH5, KIF15, MND1, NDC80, PMF1, SUGT1, SMC4, KLHDC3, EML4, CCNB2, BUB1B, CLIP1, RAD54B, ANAPC7, CHFR, NEK4	674	414	13528	1.64836	0.999999	0.198743	8.73178
GOTERM_BP_FAT	GO:0009165~nucleotide biosynthetic process	19	2.13004	0.00530501	ATP5D, ALDOA, NAMPT, ATP6AP1, ATP5F1, CAD, PRPSAP1, ATP6V1D, PRPSAP2, ATP6V1A, UCN2, SLC25A13, NME3, RRM2, RRM1, ADSL, ATP6V0D2, IMPDH1, NAPRT1	674	186	13528	2.05029	0.999999	0.201579	9.00372
GOTERM_BP_FAT	GO:0019748~secondary metabolic process	11	1.23318	0.00562758	NAMPT, SLC45A2, TPI1, TYR, IDH3G, PGD, IDH1, IDI1, HIBADH, RETSAT, NAPRT1	674	79	13528	2.79473	1	0.209473	9.52573
GOTERM_BP_FAT	GO:0016310~phosphorylation	57	6.39013	0.00588202	ATP5D, UQCRC2, ATP6AP1, FASTK, TTK, DSTYK, CAD, PMVK, NDUFAF1, MAP3K6, CTTNBP2, FXN, COL4A3BP, CDK10, ATP6V0D2, CDC7, DBNL, SGK1, ADAM10, SGK3, PIK3C2B, PRKCH, ATP6V1D, MAP4K3, MAPK1, ATP6V1A, PNKP, HIPK2, RIPK4, LRRK2, NEK4, NEK7, STK10, BMPR2, PML, CHEK1, CHEK2, KIT, SGK223, STK32A, GNPTAB, BUB1, DYRK2, NDUFA5, NIN, BIRC7, MOBKL1A, ATP5F1, STAT1, RPS6KA5, GMFB, P2RX7, MAPK14, ARAF, BMP7, FPGT, …	674	800	13528	1.43007	1	0.214846	9.93551
GOTERM_BP_FAT	GO:0006506~GPI anchor biosynthetic process	7	0.784753	0.00604701	PIGK, PIGW, PIGH, PIGU, GPAA1, PIGO, PIGA	674	34	13528	4.13231	1	0.217181	10.2003
GOTERM_BP_FAT	GO:0000226~microtubule cytoskeleton organization	16	1.79372	0.00647949	CAV1, KIF11, CEP135, TTK, NDC80, BRCA1, HOOK2, KIF2C, CTTNBP2, TUBGCP6, SASS6, TUBGCP5, BLOC1S2, MAP1S, BUB1B, SPAST	674	147	13528	2.18462	1	0.22775	10.8909
GOTERM_BP_FAT	GO:0042981~regulation of apoptosis	57	6.39013	0.00657421	FASTK, TUBB2C, CBX4, PTEN, PRDX1, CTNNBL1, SMNDC1, EDNRB, HTRA2, HMOX1, NQO1, MYC, NET1, SGK3, AIFM1, BCL2A1, ACTN1, NDUFA13, IFI16, MAPK1, NME3, HIPK2, SORT1, CTSB, UNC13B, TMX1, GCLC, TAF9B, PML, SOX4, HSPA1A, CDH1, NR3C1, CHEK2, GCH1, VDR, MOAP1, BLOC1S2, TGM2, PYCARD, TAF9, DYRK2, RUNX3, ABR, CEBPB, KLF10, SPHK1, BIRC7, ANXA5, STAT1, ANXA4, BRCA1, NRAS, P2RX4, P2RX7, ETS1, BMP7	674	804	13528	1.42296	1	0.227655	11.0414
GOTERM_BP_FAT	GO:0032774~RNA biosynthetic process	26	2.9148	0.00686906	DEAF1, COPS5, FOXM1, TAF9B, BMPR2, NR3C1, IVNS1ABP, TFAM, PIR, ECD, PRIM2, GTF3C6, TAF9, MYC, RUNX3, GTF3C3, NFX1, CEBPB, CEBPD, SNAPC3, PMF1, STAT1, ADRM1, ETS1, NFE2L1, XRN2	674	296	13528	1.76301	1	0.233545	11.5086
GOTERM_BP_FAT	GO:0030258~lipid modification	10	1.12108	0.00693333	ACADVL, SOAT1, ECH1, ACADM, MAPK14, PIK3C2B, ETFDH, PTEN, HADHA, PEX7	674	69	13528	2.90887	1	0.232476	11.6101
GOTERM_BP_FAT	GO:0006505~GPI anchor metabolic process	7	0.784753	0.00699791	PIGK, PIGW, PIGH, PIGU, GPAA1, PIGO, PIGA	674	35	13528	4.01424	1	0.231446	11.712
GOTERM_BP_FAT	GO:0016126~sterol biosynthetic process	7	0.784753	0.00699791	EBP, CYP51A1, SQLE, FDPS, IDI1, PMVK, SC4MOL	674	35	13528	4.01424	1	0.231446	11.712
GOTERM_BP_FAT	GO:0008285~negative regulation of cell proliferation	30	3.36323	0.00756814	CAV1, IGFBP7, PML, CHEK1, TIMP2, SKAP2, MXI1, PTEN, TENC1, CTTNBP2, VDR, CD9, HMOX1, CDK10, GPNMB, RUNX3, CDC6, PTPRM, KLF10, TNFRSF14, CD164, NCK2, CBLB, ETS1, ATPIF1, PMP22, BMP7, EMP3, SMARCA2, TOB1	674	361	13528	1.66797	1	0.244794	12.607
GOTERM_BP_FAT	GO:0051726~regulation of cell cycle	28	3.13901	0.00803273	MAD1L1, COPS5, PML, TTK, CHEK1, CHEK2, OBFC2A, PTEN, CDC37, PIN1, PRMT5, BUB1, CDK5RAP3, CDK10, CCNA2, MYC, RUNX3, CDC7, CDC6, BRCC3, GMNN, SPHK1, BRCA1, ETS1, MAPK14, BUB1B, CHFR, BMP7	674	331	13528	1.69787	1	0.254672	13.3299
GOTERM_BP_FAT	GO:0006096~glycolysis	8	0.896861	0.00810795	GAPDHS, ALDOA, TPI1, UEVLD, PFKP, OGDH, DHTKD1, ENO1	674	47	13528	3.41638	1	0.253702	13.4464
GOTERM_BP_FAT	GO:0030262~apoptotic nuclear changes	6	0.672646	0.00826634	MOAP1, AIFM1, BIRC7, NDUFA13, ACIN1, MYC	674	26	13528	4.63182	1	0.254975	13.6912
GOTERM_BP_FAT	GO:0032269~negative regulation of cellular protein metabolic process	18	2.01794	0.0083949	A2M, CAV1, GCLC, PML, NDUFA13, ANAPC11, EIF4A3, PSMC6, SET, PSMA6, PSMB1, PSMC3, PSMC2, RAB23, BUB1B, TAF9, ANAPC7, VPS28	674	180	13528	2.00712	1	0.255431	13.8895
GOTERM_BP_FAT	GO:0006783~heme biosynthetic process	5	0.560538	0.0085988	ALAS1, FXN, UROS, NFE2L1, UROD	674	17	13528	5.9033	1	0.257824	14.203
GOTERM_BP_FAT	GO:0045333~cellular respiration	12	1.34529	0.00865891	UQCRC2, NDUFA5, OXA1L, NNT, IDH3G, SLC25A13, FXN, SUCLG2, SDHD, IDH1, SURF1, NDUFAF1	674	97	13528	2.48304	1	0.256482	14.2953
GOTERM_BP_FAT	GO:0051247~positive regulation of protein metabolic process	22	2.46637	0.0098736	CAV1, GCLC, BMPR2, PML, TTK, TNFRSF14, ANAPC11, BRCA1, PIN1, MAPK1, EDNRB, CBLB, PSMC6, P2RX7, PSMB1, PSMA6, PSMC3, PSMC2, ANAPC7, LRRK2, BMP7, SAMD4A	674	243	13528	1.81715	1	0.283809	16.139
GOTERM_BP_FAT	GO:0007584~response to nutrient	15	1.68161	0.00992556	A2M, CAV1, IGFBP7, MSH5, GDAP1, ENSA, PMF1, ASL, VARS, STAT1, PTEN, VDR, GSN, HMOX1, BMP7	674	140	13528	2.15049	1	0.282029	16.2171
GOTERM_BP_FAT	GO:0030384~phosphoinositide metabolic process	10	1.12108	0.00997097	PIGK, PIGW, PIGH, PIK3C2B, PIGU, GPAA1, FIG4, PTEN, PIGO, PIGA	674	73	13528	2.74948	1	0.280133	16.2852
GOTERM_BP_FAT	GO:0008283~cell proliferation	34	3.81166	0.0108447	MORF4L1, TMX1, ZEB2, TXLNA, KIT, PRDX1, PTEN, ANXA7, KIF2C, DAB2, HMOX1, PRMT5, COL4A3BP, INSIG1, CREG1, BUB1, MYC, IMPDH1, RUNX3, GINS1, KLF10, KIF15, IFI16, RACGAP1, APPL2, LRPAP1, P2RX7, UCN2, EPS8, PCNA, BUB1B, C6ORF108, EMP1, MYH10	674	436	13528	1.56519	1	0.297588	17.5861
GOTERM_BP_FAT	GO:0007010~cytoskeleton organization	34	3.81166	0.0108447	ALDOA, LIMA1, CAV1, CALD1, FERMT2, TTK, MYO9B, DAAM1, CTTNBP2, HOOK2, KIF2C, TUBGCP6, EZR, TUBGCP5, BLOC1S2, GSN, CAP1, CAP2, KIF11, CEP135, ACTN1, NDC80, RACGAP1, CAPN3, BRCA1, NCK2, NRAS, SASS6, EPS8, MAP1S, BUB1B, ANTXR1, SPAST, MYH10	674	436	13528	1.56519	1	0.297588	17.5861
GOTERM_BP_FAT	GO:0031397~negative regulation of protein ubiquitination	10	1.12108	0.0108667	PSMC6, GCLC, PSMB1, PSMA6, PSMC3, PSMC2, BUB1B, ANAPC11, ANAPC7, VPS28	674	74	13528	2.71233	1	0.295055	17.6185
GOTERM_BP_FAT	GO:0019637~organophosphate metabolic process	19	2.13004	0.0109671	GPD2, PIGW, PIK3C2B, PIGU, GPAA1, FIG4, PTEN, CHPT1, PIGO, CDS2, GPD1L, PIGK, PLCB3, TPI1, NAPEPLD, PIGH, LCLAT1, GPAM, PIGA	674	200	13528	1.90677	1	0.294348	17.7667
GOTERM_BP_FAT	GO:0006351~transcription, DNA-dependent	25	2.80269	0.0109988	DEAF1, COPS5, FOXM1, TAF9B, BMPR2, NR3C1, IVNS1ABP, TFAM, PIR, ECD, GTF3C6, TAF9, MYC, RUNX3, GTF3C3, NFX1, CEBPB, CEBPD, SNAPC3, PMF1, STAT1, ADRM1, ETS1, NFE2L1, XRN2	674	292	13528	1.71843	1	0.292123	17.8135
GOTERM_BP_FAT	GO:0022900~electron transport chain	13	1.4574	0.0111283	UQCRC2, TMX1, NDUFA5, FDXR, NDUFA13, NDUFAF1, NDUFA12, SLC25A13, SDHD, CYBRD1, ETFDH, CYBASC3, STEAP1	674	114	13528	2.28882	1	0.292108	18.0042
GOTERM_BP_FAT	GO:0006635~fatty acid beta-oxidation	6	0.672646	0.0113815	ACADVL, ECH1, ACADM, ETFDH, HADHA, PEX7	674	28	13528	4.30097	1	0.294789	18.3758
GOTERM_BP_FAT	GO:0016125~sterol metabolic process	12	1.34529	0.0115851	SOAT1, CYP7B1, EBP, CYP51A1, SQLE, INSIG1, FDPS, FDXR, IDI1, PMVK, SREBF2, SC4MOL	674	101	13528	2.3847	1	0.296339	18.6735
GOTERM_BP_FAT	GO:0019395~fatty acid oxidation	7	0.784753	0.0118964	ACADVL, ECH1, ACADM, MAPK14, ETFDH, HADHA, PEX7	674	39	13528	3.60253	1	0.300127	19.1266
GOTERM_BP_FAT	GO:0034440~lipid oxidation	7	0.784753	0.0118964	ACADVL, ECH1, ACADM, MAPK14, ETFDH, HADHA, PEX7	674	39	13528	3.60253	1	0.300127	19.1266
GOTERM_BP_FAT	GO:0031401~positive regulation of protein modification process	18	2.01794	0.0120254	CAV1, PML, BMPR2, TTK, TNFRSF14, ANAPC11, BRCA1, PIN1, EDNRB, PSMC6, P2RX7, PSMA6, PSMB1, PSMC3, PSMC2, ANAPC7, LRRK2, BMP7	674	187	13528	1.93199	1	0.300014	19.3137
GOTERM_BP_FAT	GO:0051248~negative regulation of protein metabolic process	18	2.01794	0.0120254	A2M, CAV1, GCLC, PML, NDUFA13, ANAPC11, EIF4A3, PSMC6, SET, PSMA6, PSMB1, PSMC3, PSMC2, RAB23, BUB1B, TAF9, ANAPC7, VPS28	674	187	13528	1.93199	1	0.300014	19.3137
GOTERM_BP_FAT	GO:0032270~positive regulation of cellular protein metabolic process	21	2.35426	0.0124461	CAV1, GCLC, PML, BMPR2, TTK, TNFRSF14, ANAPC11, BRCA1, PIN1, MAPK1, EDNRB, PSMC6, P2RX7, PSMA6, PSMB1, PSMC3, PSMC2, ANAPC7, LRRK2, BMP7, SAMD4A	674	233	13528	1.80899	1	0.305907	19.9209
GOTERM_BP_FAT	GO:0032268~regulation of cellular protein metabolic process	36	4.03587	0.0126934	CAV1, A2M, GCLC, BMPR2, PML, TTK, ZEB2, ANAPC11, PIN1, EDNRB, MAP3K6, SET, PSMB1, RAB23, TAF9, SAMD4A, DBNL, BIRC7, NDUFA13, TNFRSF14, BRCA1, EIF4A3, MAPK1, TARBP2, NCK2, P2RX7, PSMC6, PSMA6, PSMC3, PSMC2, PRKAR1A, BUB1B, ANAPC7, BMP7, VPS28, LRRK2	674	474	13528	1.5244	1	0.308131	20.2759
GOTERM_BP_FAT	GO:0044242~cellular lipid catabolic process	10	1.12108	0.0128373	ACADVL, PLCB3, ECH1, NAPEPLD, ACADM, HEXA, SPHK1, ETFDH, HADHA, PEX7	674	76	13528	2.64095	1	0.308237	20.4818
GOTERM_BP_FAT	GO:0006778~porphyrin metabolic process	6	0.672646	0.0132033	ALAS1, FXN, HMOX1, UROS, NFE2L1, UROD	674	29	13528	4.15267	1	0.312719	21.0031
GOTERM_BP_FAT	GO:0033013~tetrapyrrole metabolic process	6	0.672646	0.0132033	ALAS1, FXN, HMOX1, UROS, NFE2L1, UROD	674	29	13528	4.15267	1	0.312719	21.0031
GOTERM_BP_FAT	GO:0016192~vesicle-mediated transport	42	4.70852	0.0132272	TMX1, MBL2, STX8, CAV1, STX7, SNX2, USE1, SNX1, TXLNA, ITSN2, CYTH3, HOOK2, DAB2, PICALM, AP3M2, GSN, ACTR1A, TRAPPC6B, BCAP29, EXOC4, NECAP2, NECAP1, FCER1G, CAP1, AGAP3, FTL, MICALL2, DBNL, SCRN1, DENND1A, LRPAP1, SH3BP4, NRAS, P2RX7, SCFD2, STXBP5, SORT1, VAMP3, LRP8, UNC13B, SPAST, MYH10	674	576	13528	1.46353	1	0.310439	21.0371
GOTERM_BP_FAT	GO:0046496~nicotinamide nucleotide metabolic process	7	0.784753	0.0134234	NAMPT, TPI1, IDH3G, PGD, IDH1, HIBADH, NAPRT1	674	40	13528	3.51246	1	0.311527	21.315
GOTERM_BP_FAT	GO:0006769~nicotinamide metabolic process	7	0.784753	0.0134234	NAMPT, TPI1, IDH3G, PGD, IDH1, HIBADH, NAPRT1	674	40	13528	3.51246	1	0.311527	21.315
GOTERM_BP_FAT	GO:0046489~phosphoinositide biosynthetic process	7	0.784753	0.0134234	PIGK, PIGW, PIGH, PIGU, GPAA1, PIGO, PIGA	674	40	13528	3.51246	1	0.311527	21.315
GOTERM_BP_FAT	GO:0006897~endocytosis	20	2.24215	0.0137628	MICALL2, DBNL, MBL2, CAV1, DENND1A, SNX2, SNX1, ITSN2, SH3BP4, HOOK2, NRAS, DAB2, P2RX7, PICALM, NECAP2, NECAP1, SORT1, FCER1G, LRP8, CAP1	674	220	13528	1.82466	1	0.315315	21.7939
GOTERM_BP_FAT	GO:0010324~membrane invagination	20	2.24215	0.0137628	MICALL2, DBNL, MBL2, CAV1, DENND1A, SNX2, SNX1, ITSN2, SH3BP4, HOOK2, NRAS, DAB2, P2RX7, PICALM, NECAP2, NECAP1, SORT1, FCER1G, LRP8, CAP1	674	220	13528	1.82466	1	0.315315	21.7939
GOTERM_BP_FAT	GO:0031570~DNA integrity checkpoint	8	0.896861	0.01394	CDC6, BRCC3, MAPK14, PML, CHEK1, CHEK2, CCNA2, BRCA1	674	52	13528	3.08788	1	0.315969	22.0428
GOTERM_BP_FAT	GO:0006997~nucleus organization	8	0.896861	0.01394	MOAP1, AIFM1, ETS1, BIRC7, PML, NDUFA13, ACIN1, MYC	674	52	13528	3.08788	1	0.315969	22.0428
GOTERM_BP_FAT	GO:0009820~alkaloid metabolic process	7	0.784753	0.0150822	NAMPT, TPI1, IDH3G, PGD, IDH1, HIBADH, NAPRT1	674	41	13528	3.42679	1	0.334295	23.629
GOTERM_BP_FAT	GO:0006497~protein amino acid lipidation	8	0.896861	0.0153937	NMT2, PIGK, PIGW, PIGH, PIGU, GPAA1, PIGO, PIGA	674	53	13528	3.02962	1	0.337135	24.0564
GOTERM_BP_FAT	GO:0033014~tetrapyrrole biosynthetic process	5	0.560538	0.0155549	ALAS1, FXN, UROS, NFE2L1, UROD	674	20	13528	5.0178	1	0.337257	24.2767
GOTERM_BP_FAT	GO:0006779~porphyrin biosynthetic process	5	0.560538	0.0155549	ALAS1, FXN, UROS, NFE2L1, UROD	674	20	13528	5.0178	1	0.337257	24.2767
GOTERM_BP_FAT	GO:0008203~cholesterol metabolic process	11	1.23318	0.0158826	SOAT1, CYP7B1, EBP, CYP51A1, SQLE, INSIG1, FDPS, FDXR, IDI1, PMVK, SREBF2	674	92	13528	2.39982	1	0.340284	24.7225
GOTERM_BP_FAT	GO:0030307~positive regulation of cell growth	7	0.784753	0.0168779	ADAM10, FXN, TAF9B, SPHK1, TAF9, C6ORF108, N6AMT1	674	42	13528	3.3452	1	0.354609	26.0616
GOTERM_BP_FAT	GO:0019362~pyridine nucleotide metabolic process	7	0.784753	0.0168779	NAMPT, TPI1, IDH3G, PGD, IDH1, HIBADH, NAPRT1	674	42	13528	3.3452	1	0.354609	26.0616
GOTERM_BP_FAT	GO:0051187~cofactor catabolic process	6	0.672646	0.017415	NNT, IDH3G, SUCLG2, HMOX1, SDHD, IDH1	674	31	13528	3.88475	1	0.36082	26.7749
GOTERM_BP_FAT	GO:0045017~glycerolipid biosynthetic process	10	1.12108	0.0175577	PIGK, PIGW, PIGH, PIGU, GPAA1, GPAM, CHPT1, PIGO, PIGA, PEX7	674	80	13528	2.5089	1	0.360412	26.9633
GOTERM_BP_FAT	GO:0007093~mitotic cell cycle checkpoint	7	0.784753	0.0188155	MAD1L1, PML, BUB1, BUB1B, TTK, CHFR, CCNA2	674	43	13528	3.26741	1	0.377921	28.6043
GOTERM_BP_FAT	GO:0051260~protein homooligomerization	11	1.23318	0.0195144	P2RX4, CAV1, C1QTNF1, PFKP, TGM2, CDH1, CBR4, ATPIF1, ANXA5, SPAST, GCH1	674	95	13528	2.32404	1	0.386054	29.501
GOTERM_BP_FAT	GO:0043603~cellular amide metabolic process	8	0.896861	0.0203964	NAMPT, TPI1, IDH3G, PGD, IDH1, ASL, HIBADH, NAPRT1	674	56	13528	2.86732	1	0.396712	30.6175
GOTERM_BP_FAT	GO:0009108~coenzyme biosynthetic process	9	1.00897	0.0207392	PANK4, NAMPT, GPHN, COQ2, GCLC, PANK1, COQ5, NAPRT1, GCH1	674	69	13528	2.61798	1	0.399015	31.0469
GOTERM_BP_FAT	GO:0031398~positive regulation of protein ubiquitination	10	1.12108	0.0234322	PSMC6, PSMB1, PSMA6, PSMC3, PSMC2, ANAPC11, ANAPC7, LRRK2, BRCA1, PIN1	674	84	13528	2.38943	1	0.43493	34.3341
GOTERM_BP_FAT	GO:0006261~DNA-dependent DNA replication	8	0.896861	0.0243003	PNKP, TFAM, HMGB2, POLE2, PRIM2, MCM2, MCM3, MCM5	674	58	13528	2.76844	1	0.443914	35.3619
GOTERM_BP_FAT	GO:0042158~lipoprotein biosynthetic process	8	0.896861	0.0243003	NMT2, PIGK, PIGW, PIGH, PIGU, GPAA1, PIGO, PIGA	674	58	13528	2.76844	1	0.443914	35.3619
GOTERM_BP_FAT	GO:0016044~membrane organization	29	3.25112	0.0250435	MBL2, CAV1, STX8, OXA1L, STX7, SNX2, SNX1, TIMM13, ITSN2, CD9, HOOK2, DAB2, PICALM, NECAP2, NECAP1, FCER1G, CAP1, FTL, VCPIP1, MICALL2, DBNL, DENND1A, SH3BP4, NRAS, P2RX7, SORT1, LRP8, VAMP3, MYH10	674	381	13528	1.52773	1	0.450946	36.2297
GOTERM_BP_FAT	GO:0006694~steroid biosynthetic process	10	1.12108	0.0250965	HSD17B11, CYP7B1, EBP, CYP51A1, SQLE, FDPS, FDXR, IDI1, PMVK, SC4MOL	674	85	13528	2.36132	1	0.448702	36.2912
GOTERM_BP_FAT	GO:0046356~acetyl-CoA catabolic process	5	0.560538	0.0252802	NNT, IDH3G, SUCLG2, SDHD, IDH1	674	23	13528	4.36331	1	0.448208	36.5037
GOTERM_BP_FAT	GO:0006099~tricarboxylic acid cycle	5	0.560538	0.0252802	NNT, IDH3G, SUCLG2, SDHD, IDH1	674	23	13528	4.36331	1	0.448208	36.5037
GOTERM_BP_FAT	GO:0043473~pigmentation	8	0.896861	0.0264325	SLC45A2, EDNRB, TYR, BLOC1S2, KIT, FIG4, MREG, MYC	674	59	13528	2.72152	1	0.460221	37.8221
GOTERM_BP_FAT	GO:0018130~heterocycle biosynthetic process	8	0.896861	0.0264325	GPHN, ALAS1, FXN, UROS, QDPR, NFE2L1, UROD, GCH1	674	59	13528	2.72152	1	0.460221	37.8221
GOTERM_BP_FAT	GO:0051259~protein oligomerization	16	1.79372	0.0269971	CAV1, PFKP, CDH1, CBR4, ANXA5, SEPT11, GCH1, P2RX4, P2RX7, RRM2, C1QTNF1, RRM1, TGM2, ADSL, ATPIF1, SPAST	674	174	13528	1.84563	1	0.464456	38.4587
GOTERM_BP_FAT	GO:0010035~response to inorganic substance	18	2.01794	0.0270948	ATP5D, A2M, CAV1, GCLC, GGH, UROS, STAT1, PTEN, CAPN3, PRDX1, SREBF2, P2RX7, SLC25A13, FXN, GSN, HMOX1, CYBRD1, NDRG1	674	205	13528	1.76235	1	0.462786	38.5682
GOTERM_BP_FAT	GO:0009057~macromolecule catabolic process	52	5.8296	0.0274737	CBX4, USE1, SAE1, FANCL, DCPS, CPA2, DDA1, MYC, NFX1, VCPIP1, ADAM10, BRCC3, AIFM1, ERLIN1, ASB9, EIF4A3, PNKP, PSMA6, BACE2, BUB1B, YME1L1, ASB2, ANAPC7, CHFR, SPOPL, XRN2, HSPA1A, UBE3C, ANAPC11, RBX1, UEVLD, PSMB1, RNF11, FBXO3, FBXO8, RNF144A, SHPRH, UFSP2, SPSB1, GUSB, BIRC7, UBE2Q2, SUGT1, BRCA1, CBLB, P2RX7, PSMC6, PSMC3, DCP1B, PYGL, PSMC2, WSB2	674	781	13528	1.33637	1	0.464623	38.9912
GOTERM_BP_FAT	GO:0007131~reciprocal meiotic recombination	5	0.560538	0.0291767	RAD51L1, MSH5, CHEK1, RAD54B, KLHDC3	674	24	13528	4.1815	1	0.482354	40.8587
GOTERM_BP_FAT	GO:0008654~phospholipid biosynthetic process	11	1.23318	0.0302955	CDS2, PIGK, PIGW, PIGH, PIGU, GPAA1, LCLAT1, GPAM, CHPT1, PIGO, PIGA	674	102	13528	2.16454	1	0.49255	42.0561
GOTERM_BP_FAT	GO:0000077~DNA damage checkpoint	7	0.784753	0.0307844	BRCC3, MAPK14, PML, CHEK1, CHEK2, CCNA2, BRCA1	674	48	13528	2.92705	1	0.49527	42.5721
GOTERM_BP_FAT	GO:0045793~positive regulation of cell size	7	0.784753	0.0307844	ADAM10, FXN, TAF9B, SPHK1, TAF9, C6ORF108, N6AMT1	674	48	13528	2.92705	1	0.49527	42.5721
GOTERM_BP_FAT	GO:0055072~iron ion homeostasis	6	0.672646	0.0315643	TTC7A, FXN, HMOX1, ABCB6, MYC, FTL	674	36	13528	3.3452	1	0.501193	43.3862
GOTERM_BP_FAT	GO:0009062~fatty acid catabolic process	6	0.672646	0.0315643	ACADVL, ECH1, ACADM, ETFDH, HADHA, PEX7	674	36	13528	3.3452	1	0.501193	43.3862
GOTERM_BP_FAT	GO:0007041~lysosomal transport	5	0.560538	0.0334093	GNPTG, HOOK2, USE1, SNX1, SORT1	674	25	13528	4.01424	1	0.518501	45.2693
GOTERM_BP_FAT	GO:0051258~protein polymerization	7	0.784753	0.033661	CTTNBP2, CAV1, TUBB2A, GSN, TUBB2C, TUBB6, TUBA1A	674	49	13528	2.86732	1	0.518316	45.5215
GOTERM_BP_FAT	GO:0031400~negative regulation of protein modification process	12	1.34529	0.0347406	CAV1, PSMC6, GCLC, SET, PSMB1, PSMA6, PSMC3, PSMC2, BUB1B, ANAPC11, ANAPC7, VPS28	674	119	13528	2.02399	1	0.526797	46.5911
GOTERM_BP_FAT	GO:0042771~DNA damage response, signal transduction by p53 class mediator resulting in induction of apoptosis	4	0.44843	0.0356501	HIPK2, PML, DYRK2, IFI16	674	15	13528	5.35232	1	0.533283	47.4767
GOTERM_BP_FAT	GO:0006310~DNA recombination	11	1.23318	0.0360058	RAD51AP1, RAD51L1, UNG, MSH5, MND1, CHEK1, RAD54B, OBFC2A, KIN, BRCA1, KLHDC3	674	105	13528	2.1027	1	0.534046	47.8194
GOTERM_BP_FAT	GO:0030330~DNA damage response, signal transduction by p53 class mediator	5	0.560538	0.0379807	HIPK2, PML, DYRK2, IFI16, BRCA1	674	26	13528	3.85985	1	0.550683	49.6834
GOTERM_BP_FAT	GO:0006695~cholesterol biosynthetic process	5	0.560538	0.0379807	EBP, CYP51A1, FDPS, IDI1, PMVK	674	26	13528	3.85985	1	0.550683	49.6834
GOTERM_BP_FAT	GO:0009109~coenzyme catabolic process	5	0.560538	0.0379807	NNT, IDH3G, SUCLG2, SDHD, IDH1	674	26	13528	3.85985	1	0.550683	49.6834
GOTERM_BP_FAT	GO:0048066~pigmentation during development	5	0.560538	0.0379807	SLC45A2, EDNRB, TYR, KIT, MREG	674	26	13528	3.85985	1	0.550683	49.6834
GOTERM_BP_FAT	GO:0044265~cellular macromolecule catabolic process	48	5.38117	0.0382735	CBX4, SAE1, HSPA1A, ANAPC11, UBE3C, RBX1, FANCL, DCPS, UEVLD, PSMB1, CPA2, RNF11, DDA1, FBXO3, MYC, FBXO8, VCPIP1, NFX1, RNF144A, ADAM10, UFSP2, BRCC3, SHPRH, SPSB1, AIFM1, BIRC7, ERLIN1, SUGT1, UBE2Q2, BRCA1, ASB9, PNKP, EIF4A3, P2RX7, PSMC6, CBLB, PSMA6, DCP1B, PSMC3, BACE2, PSMC2, WSB2, BUB1B, ASB2, ANAPC7, CHFR, SPOPL, XRN2	674	725	13528	1.32885	1	0.550678	49.9543
GOTERM_BP_FAT	GO:0006631~fatty acid metabolic process	17	1.90583	0.038427	SLC27A1, ACADM, ECH1, PECI, HADHA, BRCA1, SC4MOL, PEX7, ACADVL, PNPLA8, TPI1, ELOVL5, MAPK14, ETFDH, FASN, MECR, GPAM	674	198	13528	1.72329	1	0.549349	50.0959
GOTERM_BP_FAT	GO:0009116~nucleoside metabolic process	8	0.896861	0.0390049	PANK4, NME3, PANK1, QTRTD1, DERA, QTRT1, PRPSAP1, PRPSAP2	674	64	13528	2.5089	1	0.552046	50.6252
GOTERM_BP_FAT	GO:0051438~regulation of ubiquitin-protein ligase activity	9	1.00897	0.0395947	PSMC6, PSMB1, PSMA6, PSMC3, PSMC2, BUB1B, ANAPC11, ANAPC7, PIN1	674	78	13528	2.31591	1	0.5548	51.16
GOTERM_BP_FAT	GO:0051436~negative regulation of ubiquitin-protein ligase activity during mitotic cell cycle	8	0.896861	0.0419181	PSMC6, PSMB1, PSMA6, PSMC3, PSMC2, BUB1B, ANAPC11, ANAPC7	674	65	13528	2.4703	1	0.573119	53.2139
GOTERM_BP_FAT	GO:0031145~anaphase-promoting complex-dependent proteasomal ubiquitin-dependent protein catabolic process	8	0.896861	0.0419181	PSMC6, PSMB1, PSMA6, PSMC3, PSMC2, BUB1B, ANAPC11, ANAPC7	674	65	13528	2.4703	1	0.573119	53.2139
GOTERM_BP_FAT	GO:0006739~NADP metabolic process	4	0.44843	0.0422984	TPI1, PGD, IDH1, HIBADH	674	16	13528	5.0178	1	0.57373	53.5422
GOTERM_BP_FAT	GO:0031576~G2/M transition checkpoint	4	0.44843	0.0422984	BRCC3, OBFC2A, CCNA2, BRCA1	674	16	13528	5.0178	1	0.57373	53.5422
GOTERM_BP_FAT	GO:0009150~purine ribonucleotide metabolic process	13	1.4574	0.0423119	ALDOA, ATP5D, ATP6AP1, ATP5F1, MYO9B, ATP6V1D, GCH1, ATP6V1A, SLC25A13, NME3, ADSL, IMPDH1, ATP6V0D2	674	138	13528	1.89077	1	0.571127	53.5538
GOTERM_BP_FAT	GO:0009262~deoxyribonucleotide metabolic process	5	0.560538	0.0428924	RRM2, RRM1, DERA, C6ORF108, NT5C	674	27	13528	3.71689	1	0.573486	54.0507
GOTERM_BP_FAT	GO:0016255~attachment of GPI anchor to protein	3	0.336323	0.0439309	PIGK, PIGU, GPAA1	674	7	13528	8.60195	1	0.579701	54.9271
GOTERM_BP_FAT	GO:0006366~transcription from RNA polymerase II promoter	19	2.13004	0.0443483	DEAF1, CEBPB, COPS5, CEBPD, FOXM1, SNAPC3, BMPR2, PMF1, NR3C1, STAT1, ADRM1, ETS1, PIR, ECD, NFE2L1, TAF9, MYC, RUNX3, NFX1	674	234	13528	1.62971	1	0.580557	55.2749
GOTERM_BP_FAT	GO:0042157~lipoprotein metabolic process	9	1.00897	0.0449628	NMT2, PIGK, PIGW, PIGH, PIGU, APOLD1, GPAA1, PIGO, PIGA	674	80	13528	2.25801	1	0.583039	55.7822
GOTERM_BP_FAT	GO:0045927~positive regulation of growth	9	1.00897	0.0449628	TMX1, ADAM10, FXN, TAF9B, SPHK1, TAF9, GPAM, C6ORF108, N6AMT1	674	80	13528	2.25801	1	0.583039	55.7822
GOTERM_BP_FAT	GO:0022411~cellular component disassembly	7	0.784753	0.0468746	KIF2C, MOAP1, SET, AIFM1, BIRC7, MYC, XRN2	674	53	13528	2.65092	1	0.595982	57.3263
GOTERM_BP_FAT	GO:0015986~ATP synthesis coupled proton transport	6	0.672646	0.0469171	ATP5D, ATP6V1A, ATP6AP1, ATP5F1, ATP6V1D, ATP6V0D2	674	40	13528	3.01068	1	0.593698	57.36
GOTERM_BP_FAT	GO:0015985~energy coupled proton transport, down electrochemical gradient	6	0.672646	0.0469171	ATP5D, ATP6V1A, ATP6AP1, ATP5F1, ATP6V1D, ATP6V0D2	674	40	13528	3.01068	1	0.593698	57.36
GOTERM_BP_FAT	GO:0051340~regulation of ligase activity	9	1.00897	0.0478176	PSMC6, PSMB1, PSMA6, PSMC3, PSMC2, BUB1B, ANAPC11, ANAPC7, PIN1	674	81	13528	2.23014	1	0.598225	58.069
GOTERM_BP_FAT	GO:0051352~negative regulation of ligase activity	8	0.896861	0.0481586	PSMC6, PSMB1, PSMA6, PSMC3, PSMC2, BUB1B, ANAPC11, ANAPC7	674	67	13528	2.39656	1	0.598303	58.3346
GOTERM_BP_FAT	GO:0051444~negative regulation of ubiquitin-protein ligase activity	8	0.896861	0.0481586	PSMC6, PSMB1, PSMA6, PSMC3, PSMC2, BUB1B, ANAPC11, ANAPC7	674	67	13528	2.39656	1	0.598303	58.3346
GOTERM_BP_FAT	GO:0006468~protein amino acid phosphorylation	44	4.93274	0.0484639	FASTK, STK10, PML, BMPR2, TTK, DSTYK, CHEK1, CAD, CHEK2, KIT, PMVK, CTTNBP2, SGK223, MAP3K6, STK32A, COL4A3BP, BUB1, CDK10, DYRK2, CDC7, DBNL, SGK1, ADAM10, SGK3, NIN, BIRC7, MOBKL1A, PRKCH, STAT1, MAP4K3, RPS6KA5, GMFB, MAPK1, P2RX7, MAPK14, ARAF, HIPK2, RIPK4, NEK4, BMP7, LRRK2, FPGT, MYLK, NEK7	674	667	13528	1.32404	1	0.598106	58.571
GOTERM_BP_FAT	GO:0016254~preassembly of GPI anchor in ER membrane	4	0.44843	0.0495198	PIGW, PIGH, PIGO, PIGA	674	17	13528	4.72264	1	0.603655	59.379
GOTERM_BP_FAT	GO:0016054~organic acid catabolic process	11	1.23318	0.049581	ACADVL, ECH1, ACADM, AKR1A1, GLS, ETFDH, HIBCH, ASL, HADHA, PEX7, ENOSF1	674	111	13528	1.98904	1	0.601582	59.4254
GOTERM_BP_FAT	GO:0046395~carboxylic acid catabolic process	11	1.23318	0.049581	ACADVL, ECH1, ACADM, AKR1A1, GLS, ETFDH, HIBCH, ASL, HADHA, PEX7, ENOSF1	674	111	13528	1.98904	1	0.601582	59.4254
GOTERM_BP_FAT	GO:0016042~lipid catabolic process	15	1.68161	0.0499762	HSD17B11, ACADM, ECH1, ENPP2, HEXA, SPHK1, ABHD4, HADHA, PEX7, ACADVL, PNPLA8, PLCB3, NAPEPLD, YWHAH, ETFDH	674	173	13528	1.74028	1	0.602048	59.7235
GOTERM_BP_FAT	GO:0032507~maintenance of protein location in cell	6	0.672646	0.0513386	CAV1, EZR, PML, GPAA1, NDC80, MXI1	674	41	13528	2.93725	1	0.609674	60.7359
GOTERM_BP_FAT	GO:0046474~glycerophospholipid biosynthetic process	8	0.896861	0.0514887	PIGK, PIGW, PIGH, PIGU, GPAA1, CHPT1, PIGO, PIGA	674	68	13528	2.36132	1	0.608285	60.846
GOTERM_BP_FAT	GO:0006644~phospholipid metabolic process	16	1.79372	0.0520501	PIGW, PIK3C2B, PIGU, GPAA1, FIG4, PTEN, CHPT1, PIGO, CDS2, PIGK, PLCB3, NAPEPLD, PIGH, LCLAT1, GPAM, PIGA	674	190	13528	1.69021	1	0.609903	61.255
GOTERM_BP_FAT	GO:0006886~intracellular protein transport	27	3.02691	0.0533905	GNPTG, STX7, ATP6AP1, PML, AKAP12, SNX2, SNX1, CTSA, TIMM13, CDC37, PEX7, AP3M2, EXOC4, BCAP29, VPS16, AGAP3, ERP29, NDUFA13, MAPK1, PPIH, CBLB, YWHAH, CHML, PCNA, SORT1, XPO7, TOB1	674	374	13528	1.44899	1	0.617044	62.2153
GOTERM_BP_FAT	GO:0007018~microtubule-based movement	11	1.23318	0.0547764	DYNC1I1, KIF2C, KIF11, MAP1S, TUBB2A, KLC1, DNAH14, TUBB2C, KIF15, TUBB6, TUBA1A	674	113	13528	1.95384	1	0.62429	63.1847
GOTERM_BP_FAT	GO:0006119~oxidative phosphorylation	10	1.12108	0.054808	UQCRC2, ATP5D, ATP6V1A, NDUFA5, FXN, ATP6AP1, ATP5F1, ATP6V1D, ATP6V0D2, NDUFAF1	674	98	13528	2.04808	1	0.622081	63.2065
GOTERM_BP_FAT	GO:0010038~response to metal ion	12	1.34529	0.0566178	ATP5D, CAV1, P2RX7, SLC25A13, FXN, GSN, GGH, CYBRD1, NDRG1, CAPN3, PTEN, SREBF2	674	129	13528	1.86709	1	0.631968	64.4364
GOTERM_BP_FAT	GO:0030163~protein catabolic process	41	4.59641	0.0572674	CBX4, USE1, SAE1, UBE3C, ANAPC11, RBX1, FANCL, UEVLD, PSMB1, CPA2, RNF11, DDA1, FBXO3, FBXO8, VCPIP1, NFX1, RNF144A, ADAM10, UFSP2, SHPRH, BRCC3, SPSB1, ERLIN1, UBE2Q2, SUGT1, BRCA1, ASB9, P2RX7, PSMC6, CBLB, PSMA6, PSMC3, BACE2, PSMC2, WSB2, BUB1B, YME1L1, ANAPC7, ASB2, CHFR, SPOPL	674	622	13528	1.32302	1	0.633894	64.8683
GOTERM_BP_FAT	GO:0001937~negative regulation of endothelial cell proliferation	4	0.44843	0.0572981	CTTNBP2, CAV1, PTPRM, ATPIF1	674	18	13528	4.46027	1	0.631716	64.8886
GOTERM_BP_FAT	GO:0019438~aromatic compound biosynthetic process	4	0.44843	0.0572981	GPHN, UROS, QDPR, GCH1	674	18	13528	4.46027	1	0.631716	64.8886
GOTERM_BP_FAT	GO:0051443~positive regulation of ubiquitin-protein ligase activity	8	0.896861	0.0585746	PSMC6, PSMB1, PSMA6, PSMC3, PSMC2, ANAPC11, ANAPC7, PIN1	674	70	13528	2.29385	1	0.637703	65.7224
GOTERM_BP_FAT	GO:0001558~regulation of cell growth	16	1.79372	0.0602417	ADAM10, FOXM1, IGFBP7, TAF9B, SPHK1, PML, NDUFA13, CHPT1, CAPRIN2, N6AMT1, DAB2, FXN, TAF9, C6ORF108, ENO1, NET1	674	194	13528	1.65536	1	0.645995	66.7833
GOTERM_BP_FAT	GO:0046486~glycerolipid metabolic process	14	1.56951	0.0606011	CAV1, PIGW, PIK3C2B, GPAA1, PIGU, FIG4, PTEN, CHPT1, PIGO, PEX7, PIGK, PIGH, GPAM, PIGA	674	162	13528	1.73455	1	0.645917	67.0079
GOTERM_BP_FAT	GO:0051439~regulation of ubiquitin-protein ligase activity during mitotic cell cycle	8	0.896861	0.062332	PSMC6, PSMB1, PSMA6, PSMC3, PSMC2, BUB1B, ANAPC11, ANAPC7	674	71	13528	2.26155	1	0.654282	68.0698
GOTERM_BP_FAT	GO:0009259~ribonucleotide metabolic process	13	1.4574	0.0627288	ALDOA, ATP5D, ATP6AP1, ATP5F1, MYO9B, ATP6V1D, GCH1, ATP6V1A, SLC25A13, NME3, ADSL, IMPDH1, ATP6V0D2	674	147	13528	1.77501	1	0.654387	68.3086
GOTERM_BP_FAT	GO:0000724~double-strand break repair via homologous recombination	4	0.44843	0.0656148	RAD51AP1, RAD54B, OBFC2A, BRCA1	674	19	13528	4.22552	1	0.669153	69.9956
GOTERM_BP_FAT	GO:0006383~transcription from RNA polymerase III promoter	4	0.44843	0.0656148	SNAPC3, GTF3C6, IVNS1ABP, GTF3C3	674	19	13528	4.22552	1	0.669153	69.9956
GOTERM_BP_FAT	GO:0007098~centrosome cycle	4	0.44843	0.0656148	SASS6, KIF11, CEP135, BRCA1	674	19	13528	4.22552	1	0.669153	69.9956
GOTERM_BP_FAT	GO:0006541~glutamine metabolic process	4	0.44843	0.0656148	GLS, GGH, CAD, ASL	674	19	13528	4.22552	1	0.669153	69.9956
GOTERM_BP_FAT	GO:0000725~recombinational repair	4	0.44843	0.0656148	RAD51AP1, RAD54B, OBFC2A, BRCA1	674	19	13528	4.22552	1	0.669153	69.9956
GOTERM_BP_FAT	GO:0022406~membrane docking	5	0.560538	0.0659201	ICAM1, EZR, SCFD2, EXOC4, VAMP3	674	31	13528	3.23729	1	0.668644	70.169
GOTERM_BP_FAT	GO:0006084~acetyl-CoA metabolic process	5	0.560538	0.0659201	NNT, IDH3G, SUCLG2, SDHD, IDH1	674	31	13528	3.23729	1	0.668644	70.169
GOTERM_BP_FAT	GO:0006879~cellular iron ion homeostasis	5	0.560538	0.0659201	TTC7A, FXN, ABCB6, MYC, FTL	674	31	13528	3.23729	1	0.668644	70.169
GOTERM_BP_FAT	GO:0009205~purine ribonucleoside triphosphate metabolic process	11	1.23318	0.0662128	ATP5D, ALDOA, ATP6V1A, SLC25A13, NME3, ATP6AP1, ATP5F1, MYO9B, ATP6V1D, ATP6V0D2, GCH1	674	117	13528	1.88704	1	0.66807	70.3344
GOTERM_BP_FAT	GO:0009152~purine ribonucleotide biosynthetic process	11	1.23318	0.0662128	ATP5D, ALDOA, ATP6V1A, SLC25A13, NME3, ATP6AP1, ATP5F1, ADSL, ATP6V1D, IMPDH1, ATP6V0D2	674	117	13528	1.88704	1	0.66807	70.3344
GOTERM_BP_FAT	GO:0031667~response to nutrient levels	16	1.79372	0.0669325	A2M, CAV1, IGFBP7, MSH5, GDAP1, BMPR2, ENSA, PMF1, ASL, VARS, STAT1, PTEN, VDR, GSN, HMOX1, BMP7	674	197	13528	1.63015	1	0.669928	70.7374
GOTERM_BP_FAT	GO:0006399~tRNA metabolic process	11	1.23318	0.0692932	TRMT11, METTL1, QTRTD1, DALRD3, KIAA0391, DARS2, QTRT1, VARS, POP5, AARS2, DUS3L	674	118	13528	1.87105	1	0.680824	72.0232
GOTERM_BP_FAT	GO:0009199~ribonucleoside triphosphate metabolic process	11	1.23318	0.0692932	ATP5D, ALDOA, ATP6V1A, SLC25A13, NME3, ATP6AP1, ATP5F1, MYO9B, ATP6V1D, ATP6V0D2, GCH1	674	118	13528	1.87105	1	0.680824	72.0232
GOTERM_BP_FAT	GO:0006650~glycerophospholipid metabolic process	11	1.23318	0.0692932	PIGK, PIGW, PIGH, PIK3C2B, PIGU, GPAA1, FIG4, CHPT1, PTEN, PIGO, PIGA	674	118	13528	1.87105	1	0.680824	72.0232
GOTERM_BP_FAT	GO:0051351~positive regulation of ligase activity	8	0.896861	0.0702783	PSMC6, PSMB1, PSMA6, PSMC3, PSMC2, ANAPC11, ANAPC7, PIN1	674	73	13528	2.19959	1	0.683956	72.5438
GOTERM_BP_FAT	GO:0050884~neuromuscular process controlling posture	3	0.336323	0.0705247	FXN, HEXA, GCH1	674	9	13528	6.69041	1	0.683091	72.6726
GOTERM_BP_FAT	GO:0006098~pentose-phosphate shunt	3	0.336323	0.0705247	TPI1, PGD, HIBADH	674	9	13528	6.69041	1	0.683091	72.6726
GOTERM_BP_FAT	GO:0007020~microtubule nucleation	3	0.336323	0.0705247	TUBGCP6, TUBGCP5, BLOC1S2	674	9	13528	6.69041	1	0.683091	72.6726
GOTERM_BP_FAT	GO:0051146~striated muscle cell differentiation	9	1.00897	0.0710873	NRAS, GPHN, ACADM, TNC, PTCD2, SORT1, CAPN3, MYH10, SNTA1	674	88	13528	2.05274	1	0.683919	72.9646
GOTERM_BP_FAT	GO:0046519~sphingoid metabolic process	6	0.672646	0.0713742	P2RX7, ST3GAL5, HEXA, COL4A3BP, SPHK1, ASAH1	674	45	13528	2.67616	1	0.68328	73.1122
GOTERM_BP_FAT	GO:0007034~vacuolar transport	5	0.560538	0.0725059	GNPTG, HOOK2, USE1, SNX1, SORT1	674	32	13528	3.13613	1	0.687077	73.6876
GOTERM_BP_FAT	GO:0007346~regulation of mitotic cell cycle	13	1.4574	0.0764862	MAD1L1, CDC6, SPHK1, PML, TTK, PIN1, PRMT5, BUB1, BUB1B, CDK10, CHFR, MYC, CCNA2	674	152	13528	1.71662	1	0.705064	75.6202
GOTERM_BP_FAT	GO:0046907~intracellular transport	42	4.70852	0.0795806	ATP5D, GNPTG, TMX1, STX8, STX7, NUP160, ATP6AP1, SNX2, USE1, PML, AKAP12, SNX1, CTSA, MYO9B, TIMM13, CDC37, PEX7, HOOK2, SET, AP3M2, KLC1, EXOC4, BCAP29, VPS16, AGAP3, FTL, DYNC1I1, ERP29, NDUFA13, MAPK1, PPIH, CBLB, SLC25A13, YWHAH, CHML, MAP1S, PCNA, SORT1, XPO7, SPAST, TOB1, MYH10	674	657	13528	1.28309	1	0.717789	77.0293
GOTERM_BP_FAT	GO:0044257~cellular protein catabolic process	39	4.3722	0.0808921	CBX4, SAE1, UBE3C, ANAPC11, RBX1, FANCL, UEVLD, PSMB1, CPA2, RNF11, DDA1, FBXO3, FBXO8, VCPIP1, NFX1, RNF144A, ADAM10, UFSP2, SHPRH, BRCC3, SPSB1, ERLIN1, UBE2Q2, SUGT1, BRCA1, ASB9, P2RX7, PSMC6, CBLB, PSMA6, PSMC3, BACE2, PSMC2, WSB2, BUB1B, ANAPC7, ASB2, CHFR, SPOPL	674	603	13528	1.29814	1	0.721801	77.603
GOTERM_BP_FAT	GO:0015992~proton transport	7	0.784753	0.0817925	ATP5D, ATP6V1A, NNT, ATP6AP1, ATP5F1, ATP6V1D, ATP6V0D2	674	61	13528	2.30325	1	0.723859	77.989
GOTERM_BP_FAT	GO:0009144~purine nucleoside triphosphate metabolic process	11	1.23318	0.0825128	ATP5D, ALDOA, ATP6V1A, SLC25A13, NME3, ATP6AP1, ATP5F1, MYO9B, ATP6V1D, ATP6V0D2, GCH1	674	122	13528	1.8097	1	0.725075	78.2933
GOTERM_BP_FAT	GO:0009991~response to extracellular stimulus	17	1.90583	0.0825715	A2M, CAV1, IGFBP7, MSH5, GDAP1, BMPR2, PMF1, ENSA, ASL, VARS, STAT1, PTEN, VDR, P2RX7, GSN, HMOX1, BMP7	674	220	13528	1.55096	1	0.723315	78.3179
GOTERM_BP_FAT	GO:0007264~small GTPase mediated signal transduction	22	2.46637	0.0826592	GTPBP2, DBNL, ABR, RAB8B, RAB5B, RAB5C, MYO9B, GEM, FARP2, MAPK1, NRAS, RAB32, HMOX1, MAPK14, RASGRP1, RAB17, RAB23, RALB, RAB38, LRRK2, AGAP3, RAB21	674	305	13528	1.44776	1	0.721694	78.3547
GOTERM_BP_FAT	GO:0051017~actin filament bundle formation	4	0.44843	0.0837777	LIMA1, EZR, CALD1, ACTN1	674	21	13528	3.82309	1	0.724683	78.8181
GOTERM_BP_FAT	GO:0046685~response to arsenic	3	0.336323	0.0853283	GCLC, UROS, PTEN	674	10	13528	6.02136	1	0.729493	79.445
GOTERM_BP_FAT	GO:0031163~metallo-sulfur cluster assembly	3	0.336323	0.0853283	NFU1, ISCA2, FXN	674	10	13528	6.02136	1	0.729493	79.445
GOTERM_BP_FAT	GO:0016226~iron-sulfur cluster assembly	3	0.336323	0.0853283	NFU1, ISCA2, FXN	674	10	13528	6.02136	1	0.729493	79.445
GOTERM_BP_FAT	GO:0034613~cellular protein localization	28	3.13901	0.085389	GNPTG, OXA1L, STX7, ATP6AP1, PML, AKAP12, SNX2, SNX1, CTSA, TIMM13, CDC37, PEX7, AP3M2, EXOC4, BCAP29, VPS16, AGAP3, ERP29, NDUFA13, MAPK1, PPIH, CBLB, YWHAH, CHML, PCNA, SORT1, XPO7, TOB1	674	411	13528	1.36738	1	0.727784	79.4692
GOTERM_BP_FAT	GO:0051651~maintenance of location in cell	6	0.672646	0.0888328	CAV1, EZR, PML, GPAA1, NDC80, MXI1	674	48	13528	2.5089	1	0.740413	80.7981
GOTERM_BP_FAT	GO:0045185~maintenance of protein location	6	0.672646	0.0888328	CAV1, EZR, PML, GPAA1, NDC80, MXI1	674	48	13528	2.5089	1	0.740413	80.7981
GOTERM_BP_FAT	GO:0009260~ribonucleotide biosynthetic process	11	1.23318	0.0896638	ATP5D, ALDOA, ATP6V1A, SLC25A13, NME3, ATP6AP1, ATP5F1, ADSL, ATP6V1D, IMPDH1, ATP6V0D2	674	124	13528	1.78051	1	0.7419	81.1064
GOTERM_BP_FAT	GO:0070727~cellular macromolecule localization	28	3.13901	0.0911786	GNPTG, OXA1L, STX7, ATP6AP1, PML, AKAP12, SNX2, SNX1, CTSA, TIMM13, CDC37, PEX7, AP3M2, EXOC4, BCAP29, VPS16, AGAP3, ERP29, NDUFA13, MAPK1, PPIH, CBLB, YWHAH, CHML, PCNA, SORT1, XPO7, TOB1	674	414	13528	1.35747	1	0.746118	81.6563
GOTERM_BP_FAT	GO:0006818~hydrogen transport	7	0.784753	0.0922977	ATP5D, ATP6V1A, NNT, ATP6AP1, ATP5F1, ATP6V1D, ATP6V0D2	674	63	13528	2.23014	1	0.748675	82.0529
GOTERM_BP_FAT	GO:0007628~adult walking behavior	4	0.44843	0.0935771	HTRA2, FXN, HEXA, HIPK2	674	22	13528	3.64931	1	0.751806	82.4963
GOTERM_BP_FAT	GO:0005977~glycogen metabolic process	5	0.560538	0.0941608	GBE1, PPP1R2, PHKB, PYGL, EPM2A	674	35	13528	2.86732	1	0.752202	82.6952
GOTERM_BP_FAT	GO:0010033~response to organic substance	45	5.04484	0.0943332	HMGB2, CAV1, A2M, GCLC, IGFBP7, TAF9B, UROS, PML, CDH1, DEK, HSPA1A, NR3C1, VARS, ASL, PTEN, ASAH1, GCH1, CTTNBP2, HSPA2, GSN, HMOX1, IDH1, TAF9, MYC, CCNA2, ADAM10, MSH5, KLF10, GGH, NR4A3, ANXA5, STAT1, BRCA1, SREBF2, MAPK1, TARBP2, CYP7B1, P2RX4, P2RX7, EPS8, SQLE, MAPK14, PRKAR1A, SORT1, BMP7	674	721	13528	1.25271	1	0.751012	82.7535
GOTERM_BP_FAT	GO:0034220~ion transmembrane transport	6	0.672646	0.0951023	ATP5D, ATP6V1A, ATP6AP1, ATP5F1, ATP6V1D, ATP6V0D2	674	49	13528	2.4577	1	0.752121	83.0115
GOTERM_BP_FAT	GO:0030575~nuclear body organization	2	0.224215	0.0970259	ETS1, PML	674	2	13528	20.0712	1	0.757555	83.6408
GOTERM_BP_FAT	GO:0051066~dihydrobiopterin metabolic process	2	0.224215	0.0970259	QDPR, GCH1	674	2	13528	20.0712	1	0.757555	83.6408
GOTERM_BP_FAT	GO:0014916~regulation of lung blood pressure	2	0.224215	0.0970259	BMPR2, GCH1	674	2	13528	20.0712	1	0.757555	83.6408
GOTERM_BP_FAT	GO:0046114~guanosine biosynthetic process	2	0.224215	0.0970259	QTRTD1, QTRT1	674	2	13528	20.0712	1	0.757555	83.6408
GOTERM_BP_FAT	GO:0046118~7-methylguanosine biosynthetic process	2	0.224215	0.0970259	QTRTD1, QTRT1	674	2	13528	20.0712	1	0.757555	83.6408
GOTERM_BP_FAT	GO:0046116~queuosine metabolic process	2	0.224215	0.0970259	QTRTD1, QTRT1	674	2	13528	20.0712	1	0.757555	83.6408
GOTERM_BP_FAT	GO:0008618~7-methylguanosine metabolic process	2	0.224215	0.0970259	QTRTD1, QTRT1	674	2	13528	20.0712	1	0.757555	83.6408
GOTERM_BP_FAT	GO:0030578~PML body organization	2	0.224215	0.0970259	ETS1, PML	674	2	13528	20.0712	1	0.757555	83.6408
GOTERM_BP_FAT	GO:0008616~queuosine biosynthetic process	2	0.224215	0.0970259	QTRTD1, QTRT1	674	2	13528	20.0712	1	0.757555	83.6408
GOTERM_BP_FAT	GO:0042118~endothelial cell activation	2	0.224215	0.0970259	P2RX4, APOLD1	674	2	13528	20.0712	1	0.757555	83.6408
GOTERM_BP_FAT	GO:0030036~actin cytoskeleton organization	17	1.90583	0.0987506	ALDOA, LIMA1, CALD1, FERMT2, ACTN1, MYO9B, DAAM1, RACGAP1, CAPN3, NRAS, NCK2, EZR, EPS8, GSN, ANTXR1, CAP1, MYH10	674	226	13528	1.50978	1	0.762105	84.1863

## Sheet: Sheet2
Category	Term	Count	%	PValue	Genes	List Total	Pop Hits	Pop Total	Fold Enrichment	Bonferroni	Benjamini	FDR
GOTERM_CC_FAT	GO:0005739~mitochondrion	107	11.9955	1.86377e-12	MRPL40, OXA1L, OGDH, COX5B, HIBADH, CTTNBP2, IDH3G, HTRA2, MTG1, COL4A3BP, MRPL38, SUCLG2, PECI, NFU1, RALGAPA1, NNT, PSMA6, ATPIF1, YME1L1, TFB1M, LRRK2, SURF1, PCCB, CAV1, CCDC90B, MRPS14, HSPA1A, CTSA, CHCHD4, HADHA, FAM65B, GFM1, QTRTD1, GPD2, MRPS28, FIBP, FDXR, AK2, GLOD4, ABCB6, SLC25A11, CHCHD10, SLC25A13, GLS, CHAF1B, UQCRC2, ATP5D, COX11, NDUFAF1, PTEN, PRDX1, NDUFAF2, NDUFAF3, MTFR1, C…	625	1087	12782	2.01314	8.75954e-10	8.75954e-10	2.66049e-09
GOTERM_CC_FAT	GO:0031090~organelle membrane	87	9.75336	5.85318e-06	GNPTG, ATP5D, UQCRC2, OXA1L, COX11, CHMP4A, BSCL2, UBQLN4, ALG8, OGDH, COX5B, NDUFAF1, SLC35A4, NDUFAF3, SC4MOL, CDS2, PIGK, HOOK2, EDNRB, CTTNBP2, DAB2, ST6GALNAC3, POMGNT1, HTRA2, ST3GAL5, ST3GAL4, COL4A3BP, ST3GAL6, NECAP2, NECAP1, VPS16, ATP6V0D2, RAB21, PIGA, PIGW, HLA-A, PIGU, NDUFA13, ERLIN1, ATP6V1D, NDUFA12, PIGO, ACADVL, PNPLA8, NCK2, NNT, CHSY3, SQLE, HIPK2, ATPIF1, LRRK2, SURF1, GPAM,…	625	1096	12782	1.62341	0.00274722	0.00137456	0.00835515
GOTERM_CC_FAT	GO:0044429~mitochondrial part	54	6.05381	1.52728e-05	MRPL40, ATP5D, UQCRC2, OXA1L, COX11, OGDH, COX5B, NDUFAF1, NDUFAF3, CDS2, ALAS1, IDH3G, HTRA2, FXN, COX17, ACADM, AIFM1, SUCLG2, NDUFA13, CBR4, DARS2, NDUFA12, ACADVL, NNT, ATPIF1, TFB1M, LRRK2, GPAM, AARS2, SURF1, PCCB, MRPS14, TIMM13, CHCHD4, NR3C1, HADHA, MRPL10, TFAM, MRPL13, OXCT1, ETFDH, GPD2, NDUFA5, MRPS28, ATP5F1, FDXR, AK2, ABCB6, MRPL23, SLC25A11, SLC25A13, MRPL27, GLS, SDHD	625	595	12782	1.85608	0.00715256	0.00238989	0.0217998
GOTERM_CC_FAT	GO:0031980~mitochondrial lumen	27	3.02691	4.57753e-05	MRPL40, ATP5D, MRPS14, NR3C1, OGDH, HADHA, TFAM, MRPL10, ALAS1, MRPL13, IDH3G, FXN, OXCT1, MRPS28, ACADM, SUCLG2, ATP5F1, FDXR, CBR4, DARS2, ACADVL, MRPL23, MRPL27, GLS, TFB1M, AARS2, PCCB	625	227	12782	2.43252	0.0212851	0.00536429	0.0653249
GOTERM_CC_FAT	GO:0005759~mitochondrial matrix	27	3.02691	4.57753e-05	MRPL40, ATP5D, MRPS14, NR3C1, OGDH, HADHA, TFAM, MRPL10, ALAS1, MRPL13, IDH3G, FXN, OXCT1, MRPS28, ACADM, SUCLG2, ATP5F1, FDXR, CBR4, DARS2, ACADVL, MRPL23, MRPL27, GLS, TFB1M, AARS2, PCCB	625	227	12782	2.43252	0.0212851	0.00536429	0.0653249
GOTERM_CC_FAT	GO:0031974~membrane-enclosed lumen	125	14.0135	0.000111267	MORF4L1, MRPL40, A2M, MED21, OGDH, PNN, CTNNBL1, SMNDC1, IDH3G, HTRA2, OIP5, INTS7, PRIM2, ACIN1, CCNA2, SUCLG2, ERP29, ACTN1, PECI, PNKP, TNS3, MAPK1, MED15, PAF1, ANAPC7, TFB1M, NEK4, PCCB, SMARCA2, XRN2, SUDS3, DEAF1, HMGB2, MRPS14, TAF9B, CHEK1, ANAPC11, CHEK2, CHCHD4, HADHA, POLE2, ZNF326, TAF9, CSTF2, MRPS28, SUB1, FDXR, AK2, PMF1, C16ORF88, BRCA1, RPF1, CTR9, PPIH, GLS, DLX5, PCNA, JAZF1, …	625	1856	12782	1.37737	0.0509544	0.0104052	0.158717
GOTERM_CC_FAT	GO:0005829~cytosol	94	10.5381	0.000208378	NAMPT, MAD1L1, TUBB2C, UBQLN4, CAD, PTEN, PEX7, CTTNBP2, PLCB3, FXN, SCLY, GSN, COL4A3BP, EIF1AX, HMOX1, ACTR1A, ACIN1, TUBA1A, IMPDH1, NET1, NAPRT1, FTL, NT5C, CDC6, DBNL, PIK3C2B, PFKP, MAPK1, NFU1, ATP6V1A, NME3, PANK1, RRM2, ITGB1BP1, RRM1, BUB1B, ADSL, DHPS, ANAPC7, UROD, GPAM, LCP2, C1ORF93, CAV1, GCLC, PFKFB4, SYNC, UROS, ANAPC11, NR3C1, VARS, CDC37, WDYHV1, TK1, RBX1, CHMP2B, GCH1, ANXA7,…	625	1330	12782	1.44542	0.0933037	0.0161921	0.29705
GOTERM_CC_FAT	GO:0015630~microtubule cytoskeleton	47	5.26906	0.000236016	MAD1L1, TUBB2A, DNAH14, TUBB2C, TTK, TTLL5, CHEK1, STAU2, FAM83D, FAM125A, KIF2C, HOOK2, TUBGCP6, TUBGCP5, EZR, BLOC1S2, KLC1, ACTR1A, ACTR1B, BUB1, TUBB6, TUBA1A, MYC, DYNC1I1, CDC6, KIF11, NIN, CEP135, KIF15, RACGAP1, MCM3, BRCA1, EML4, PKNOX2, SASS6, CCNB2, TBCB, MAP1S, MAPK14, SPAG4, HIPK2, BUB1B, CLIP1, MARCKS, TSGA14, SPAST, MYH10	625	549	12782	1.75083	0.105008	0.0157238	0.336388
GOTERM_CC_FAT	GO:0000776~kinetochore	13	1.4574	0.000328966	MAD1L1, CENPN, NUP160, DSN1, RANGAP1, NDC80, PMF1, SUGT1, CENPK, KIF2C, BUB1, CLIP1, BUB1B	625	77	12782	3.4528	0.143276	0.0191443	0.468578
GOTERM_CC_FAT	GO:0070013~intracellular organelle lumen	118	13.2287	0.000356316	MORF4L1, MRPL40, MED21, OGDH, PNN, CTNNBL1, SMNDC1, IDH3G, OIP5, INTS7, PRIM2, ACIN1, CCNA2, SUCLG2, ERP29, ACTN1, PECI, PNKP, TNS3, MAPK1, MED15, PAF1, ANAPC7, TFB1M, NEK4, PCCB, SMARCA2, XRN2, SUDS3, DEAF1, HMGB2, MRPS14, TAF9B, CHEK1, ANAPC11, CHEK2, HADHA, POLE2, ZNF326, TAF9, CSTF2, MRPS28, SUB1, FDXR, PMF1, BRCA1, RPF1, C16ORF88, CTR9, PPIH, GLS, DLX5, JAZF1, PCNA, POP5, FPGT, TCF12, PARP2,…	625	1779	12782	1.35652	0.154222	0.0184388	0.507444
GOTERM_CC_FAT	GO:0043233~organelle lumen	120	13.4529	0.000388274	MORF4L1, MRPL40, A2M, MED21, OGDH, PNN, CTNNBL1, SMNDC1, IDH3G, OIP5, INTS7, PRIM2, ACIN1, CCNA2, SUCLG2, ERP29, ACTN1, PECI, PNKP, TNS3, MAPK1, MED15, PAF1, ANAPC7, TFB1M, NEK4, PCCB, SMARCA2, XRN2, SUDS3, DEAF1, HMGB2, MRPS14, TAF9B, CHEK1, ANAPC11, CHEK2, HADHA, POLE2, ZNF326, TAF9, CSTF2, MRPS28, SUB1, FDXR, PMF1, BRCA1, RPF1, C16ORF88, CTR9, PPIH, GLS, DLX5, JAZF1, PCNA, POP5, TCF12, FPGT, P…	625	1820	12782	1.34843	0.166836	0.0180869	0.552839
GOTERM_CC_FAT	GO:0005783~endoplasmic reticulum	70	7.84753	0.000684524	USE1, BSCL2, UBQLN4, ALG8, SC4MOL, CDS2, PIGK, HTRA2, ELOVL5, PLOD2, TRAPPC6B, PIGH, HMOX1, COL4A3BP, INSIG1, RAB21, ZFYVE1, PIGA, VCPIP1, FAM176A, SGK1, TTC35, AIFM1, PIK3C2B, PIGW, ERP29, PIGU, ERLIN1, PIGO, LRPAP1, NCK2, PNPLA8, SQLE, BACE2, HHAT, SORT1, LCLAT1, ORMDL2, PTGFRN, SPAST, TMX1, STX8, CAV1, CYP51A1, GPAA1, HSPA1A, CTSA, STAU2, SET, RASGRP1, BCAP29, ARL6IP5, SOAT1, EBP, TMC6, EPM2A,…	625	960	12782	1.49123	0.275183	0.028834	0.972737
GOTERM_CC_FAT	GO:0012505~endomembrane system	58	6.50224	0.001448	GNPTG, MAD1L1, CHMP4A, BSCL2, UBQLN4, RANGAP1, ALG8, SC4MOL, SLC35A4, PIGK, CTTNBP2, EDNRB, POMGNT1, ST6GALNAC3, DAB2, PICALM, ST3GAL5, HTRA2, ST3GAL4, COL4A3BP, ST3GAL6, NECAP2, NECAP1, NUP35, RAB21, PIGA, PIGW, PIGU, HLA-A, ERLIN1, PIGO, NCK2, CHSY3, SQLE, HIPK2, SORT1, MVP, TMX1, CAV1, NUP160, CYP51A1, GPAA1, PML, ANXA7, CD9, SOAT1, ST6GAL1, SCRN1, DENND1A, GRIA4, SREBF2, SH3BP4, CYP7B1, P2RX7…	625	782	12782	1.51684	0.493916	0.0551739	2.04728
GOTERM_CC_FAT	GO:0031982~vesicle	51	5.71749	0.00172565	A2M, RAB5B, RAB5C, CHMP4A, ESD, PRDX1, CTTNBP2, DAB2, TYR, PICALM, NECAP2, NECAP1, RAB21, ADAM10, SGK3, PIK3C2B, ANP32E, ERP29, ACTN1, VEZT, LRPAP1, NCK2, TMEM187, STXBP5, SORT1, CTSB, LRRK2, PROS1, ALDOA, CAV1, KIT, GCH1, CD9, ANXA7, SYPL1, KLC1, FASN, GPNMB, BMP1, RAB8B, DENND1A, GGH, GRIA4, PMF1, RACGAP1, AGTRAP, SREBF2, SH3BP4, CAPG, RAB38, BMP7	625	670	12782	1.55673	0.555923	0.0605333	2.43537
GOTERM_CC_FAT	GO:0031967~organelle envelope	48	5.38117	0.00177678	UQCRC2, ATP5D, MAD1L1, OXA1L, COX11, NUP160, PML, RANGAP1, TIMM13, CHCHD4, OGDH, NDUFAF1, COX5B, HADHA, NDUFAF3, CDS2, ANXA7, EDNRB, HTRA2, ETFDH, NUP35, COX17, GPD2, NDUFA5, AIFM1, FDXR, SCRN1, ATP5F1, NDUFA13, AK2, ABCB6, NDUFA12, ACADVL, SLC25A11, P2RX7, NNT, SLC25A13, HIPK2, SDHD, PCNA, ATPIF1, TMPO, XPO7, LRRK2, GPAM, SURF1, MVP, RETSAT	625	620	12782	1.58332	0.566485	0.0579549	2.50668
GOTERM_CC_FAT	GO:0000777~condensed chromosome kinetochore	10	1.12108	0.00185405	KIF2C, CENPN, MAD1L1, DSN1, BUB1, BUB1B, NDC80, RANGAP1, PMF1, CENPK	625	58	12782	3.52607	0.581974	0.0564892	2.61435
GOTERM_CC_FAT	GO:0031975~envelope	48	5.38117	0.00191383	UQCRC2, ATP5D, MAD1L1, OXA1L, COX11, NUP160, PML, RANGAP1, TIMM13, CHCHD4, OGDH, NDUFAF1, COX5B, HADHA, NDUFAF3, CDS2, ANXA7, EDNRB, HTRA2, ETFDH, NUP35, COX17, GPD2, NDUFA5, AIFM1, FDXR, SCRN1, ATP5F1, NDUFA13, AK2, ABCB6, NDUFA12, ACADVL, SLC25A11, P2RX7, NNT, SLC25A13, HIPK2, SDHD, PCNA, ATPIF1, TMPO, XPO7, LRRK2, GPAM, SURF1, MVP, RETSAT	625	622	12782	1.57823	0.593577	0.0547185	2.69757
GOTERM_CC_FAT	GO:0005773~vacuole	24	2.69058	0.00294159	FAM176A, STX8, NAGLU, STX7, ATP6AP1, HEXA, GUSB, USE1, GGH, IL4I1, CTSA, CD164, ATP6V1D, ASAH1, TMEM55A, HOOK2, TYR, CCDC115, SORT1, CTSB, CYBASC3, VPS16, SLC15A4, ATP6V0D2	625	252	12782	1.94773	0.749572	0.0782176	4.11813
GOTERM_CC_FAT	GO:0048770~pigment granule	12	1.34529	0.00393243	TYR, SYPL1, RAB5B, RAB5C, ERP29, CAPG, GGH, FASN, RAB38, CTSB, GPNMB, PRDX1	625	89	12782	2.75747	0.843059	0.0977671	5.46939
GOTERM_CC_FAT	GO:0042470~melanosome	12	1.34529	0.00393243	TYR, SYPL1, RAB5B, RAB5C, ERP29, CAPG, GGH, FASN, RAB38, CTSB, GPNMB, PRDX1	625	89	12782	2.75747	0.843059	0.0977671	5.46939
GOTERM_CC_FAT	GO:0000793~condensed chromosome	15	1.68161	0.00413451	MAD1L1, CENPN, HMGB2, DSN1, MSH5, RANGAP1, NDC80, CHEK1, PMF1, CENPK, BRCA1, SMC4, KIF2C, BUB1, BUB1B	625	129	12782	2.37805	0.857334	0.0974099	5.74279
GOTERM_CC_FAT	GO:0000779~condensed chromosome, centromeric region	10	1.12108	0.00456301	KIF2C, CENPN, MAD1L1, DSN1, BUB1, BUB1B, NDC80, RANGAP1, PMF1, CENPK	625	66	12782	3.09867	0.88346	0.101902	6.32009
GOTERM_CC_FAT	GO:0031988~membrane-bounded vesicle	43	4.82063	0.00472664	ALDOA, A2M, RAB5B, RAB5C, CHMP4A, ESD, KIT, PRDX1, CTTNBP2, CD9, TYR, DAB2, SYPL1, PICALM, NECAP2, FASN, NECAP1, GPNMB, RAB21, ADAM10, BMP1, SGK3, PIK3C2B, ANP32E, ERP29, GGH, DENND1A, ACTN1, VEZT, GRIA4, PMF1, RACGAP1, SH3BP4, NCK2, TMEM187, STXBP5, CAPG, SORT1, CTSB, RAB38, BMP7, LRRK2, PROS1	625	568	12782	1.54824	0.892125	0.100609	6.53967
GOTERM_CC_FAT	GO:0005819~spindle	16	1.79372	0.00545509	MAD1L1, CDC6, KIF11, KIF15, TTK, RACGAP1, FAM83D, TUBGCP6, TUBGCP5, MAP1S, MAPK14, BUB1, BUB1B, MYC, SPAST, MYH10	625	147	12782	2.22598	0.923534	0.11029	7.51143
GOTERM_CC_FAT	GO:0005654~nucleoplasm	61	6.83857	0.00547031	MORF4L1, CRNKL1, MED21, SMNDC1, PNN, OIP5, INTS7, PRIM2, CREG1, CCNA2, MYC, CDC7, CDC6, NDUFA13, IFI16, MCM2, MCM3, ECSIT, MCM5, MAPK1, EIF4A3, MED15, HIPK2, ANAPC7, PAF1, CHFR, SMARCA2, SUDS3, C1D, DEAF1, HMGB2, LIN9, TAF9B, PML, NFYC, CHEK1, CHEK2, ANAPC11, IVNS1ABP, SET, POLE2, GTF3C6, TAF9, GTF3C3, SUB1, GMNN, PMF1, POLR3C, PRPF18, APPL2, BRCA1, CTR9, RPS6KA5, DUSP3, PPIH, MAPK14, JAZF1, PCNA…	625	882	12782	1.41443	0.924082	0.106037	7.53163
GOTERM_CC_FAT	GO:0019866~organelle inner membrane	28	3.13901	0.00591516	UQCRC2, ATP5D, COX11, OXA1L, TIMM13, COX5B, NDUFAF1, HADHA, NDUFAF3, CDS2, ETFDH, GPD2, NDUFA5, ATP5F1, FDXR, AK2, NDUFA13, NDUFA12, ACADVL, SLC25A11, P2RX7, NNT, SLC25A13, SDHD, PCNA, ATPIF1, SURF1, GPAM	625	329	12782	1.74053	0.938479	0.109687	8.12031
GOTERM_CC_FAT	GO:0005815~microtubule organizing center	23	2.57848	0.00636868	MAD1L1, NIN, CEP135, KIF15, TTLL5, CHEK1, MCM3, BRCA1, FAM125A, HOOK2, SASS6, TUBGCP6, EZR, TUBGCP5, BLOC1S2, ACTR1A, HIPK2, ACTR1B, BUB1, BUB1B, MARCKS, TSGA14, SPAST	625	253	12782	1.8592	0.950355	0.113181	8.71688
GOTERM_CC_FAT	GO:0043232~intracellular non-membrane-bounded organelle	153	17.1525	0.00661567	MORF4L1, MRPL40, HMGN3, TUBB2A, TUBB2C, CBX4, TTK, RANGAP1, PNN, CTNNBL1, HOOK2, FAM125A, IDH3G, OIP5, PRIM2, MRPL38, ACIN1, FTL, DBNL, ACTN1, SPIRE1, FARP2, PNKP, TNS3, MAPK1, SPAG4, CLIP1, TFB1M, NEK4, XRN2, SUDS3, ALDOA, HMGB2, MRPS14, DNAH14, SLC38A6, AKAP12, CHEK1, MYO9B, HADHA, FAM65B, VDR, BLOC1S2, NDRG1, CSTF2, MRPS28, SHPRH, NIN, SUB1, MYO1B, MYO1D, NDC80, PMF1, SUGT1, SEPT10, C16ORF88, …	625	2596	12782	1.20533	0.955829	0.113069	9.04024
GOTERM_CC_FAT	GO:0043228~non-membrane-bounded organelle	153	17.1525	0.00661567	MORF4L1, MRPL40, HMGN3, TUBB2A, TUBB2C, CBX4, TTK, RANGAP1, PNN, CTNNBL1, HOOK2, FAM125A, IDH3G, OIP5, PRIM2, MRPL38, ACIN1, FTL, DBNL, ACTN1, SPIRE1, FARP2, PNKP, TNS3, MAPK1, SPAG4, CLIP1, TFB1M, NEK4, XRN2, SUDS3, ALDOA, HMGB2, MRPS14, DNAH14, SLC38A6, AKAP12, CHEK1, MYO9B, HADHA, FAM65B, VDR, BLOC1S2, NDRG1, CSTF2, MRPS28, SHPRH, NIN, SUB1, MYO1B, MYO1D, NDC80, PMF1, SUGT1, SEPT10, C16ORF88, …	625	2596	12782	1.20533	0.955829	0.113069	9.04024
GOTERM_CC_FAT	GO:0000323~lytic vacuole	20	2.24215	0.00747031	FAM176A, NAGLU, STX8, STX7, HEXA, GUSB, USE1, GGH, IL4I1, CTSA, CD164, ASAH1, TMEM55A, TYR, CCDC115, SORT1, CTSB, CYBASC3, VPS16, SLC15A4	625	211	12782	1.9385	0.970525	0.122367	10.151
GOTERM_CC_FAT	GO:0005764~lysosome	20	2.24215	0.00747031	FAM176A, NAGLU, STX8, STX7, HEXA, GUSB, USE1, GGH, IL4I1, CTSA, CD164, ASAH1, TMEM55A, TYR, CCDC115, SORT1, CTSB, CYBASC3, VPS16, SLC15A4	625	211	12782	1.9385	0.970525	0.122367	10.151
GOTERM_CC_FAT	GO:0000775~chromosome, centromeric region	14	1.56951	0.00747953	MAD1L1, CENPN, NUP160, DSN1, RANGAP1, NDC80, PMF1, SUGT1, CENPK, KIF2C, OIP5, BUB1, BUB1B, CLIP1	625	124	12782	2.30901	0.970654	0.118404	10.1629
GOTERM_CC_FAT	GO:0044430~cytoskeletal part	64	7.17489	0.00785678	MAD1L1, LIMA1, TUBB2A, TUBB2C, FERMT2, TTK, TTLL5, PNN, FAM83D, FAM125A, KIF2C, HOOK2, ACTR1A, ACTR1B, TUBB6, VPS16, CAP1, TUBA1A, MYC, DYNC1I1, CDC6, KIF11, ADAM10, KIF15, MCM3, EML4, SASS6, TBCB, SPAG4, HIPK2, BUB1B, CLIP1, SPAST, DNAH14, CALD1, SYNC, CHEK1, MYO9B, STAU2, TUBGCP6, TUBGCP5, EZR, BLOC1S2, KLC1, EXOC4, BUB1, MICALL2, NIN, CEP135, MYO1B, MYO1D, GRIA4, RACGAP1, SEPT10, BRCA1, SEPT11…	625	952	12782	1.37487	0.975456	0.120003	10.6491
GOTERM_CC_FAT	GO:0044427~chromosomal part	31	3.47534	0.00812713	MORF4L1, MAD1L1, HMGN3, NUP160, CBX4, CHEK1, RANGAP1, VDR, KIF2C, OIP5, PRIM2, BUB1, CENPN, SHPRH, DSN1, MSH5, HIST1H2BH, NDC80, MCM2, PMF1, CENPK, MCM3, SUGT1, SMC4, KLHDC3, PCNA, BUB1B, CLIP1, TMPO, SUDS3, REPIN1	625	386	12782	1.64245	0.978406	0.12001	10.9961
GOTERM_CC_FAT	GO:0005743~mitochondrial inner membrane	26	2.9148	0.00813561	UQCRC2, ATP5D, COX11, OXA1L, TIMM13, COX5B, NDUFAF1, HADHA, NDUFAF3, CDS2, ETFDH, GPD2, NDUFA5, ATP5F1, FDXR, AK2, NDUFA13, NDUFA12, ACADVL, SLC25A11, SLC25A13, NNT, SDHD, ATPIF1, SURF1, GPAM	625	306	12782	1.73768	0.978493	0.116488	11.0069
GOTERM_CC_FAT	GO:0005740~mitochondrial envelope	33	3.69955	0.00823075	UQCRC2, ATP5D, COX11, OXA1L, TIMM13, CHCHD4, OGDH, COX5B, NDUFAF1, HADHA, NDUFAF3, CDS2, HTRA2, ETFDH, COX17, GPD2, NDUFA5, AIFM1, ATP5F1, FDXR, AK2, NDUFA13, ABCB6, NDUFA12, ACADVL, SLC25A11, NNT, SLC25A13, SDHD, ATPIF1, LRRK2, SURF1, GPAM	625	419	12782	1.61072	0.979441	0.114311	11.1287
GOTERM_CC_FAT	GO:0008180~signalosome	4	0.44843	0.0107384	COPS5, COPS6, COPS4, COPS7A	625	10	12782	8.18048	0.993745	0.14253	14.2832
GOTERM_CC_FAT	GO:0000931~gamma-tubulin large complex	3	0.336323	0.0133681	TUBGCP6, TUBGCP5, BRCA1	625	4	12782	15.3384	0.99821	0.16976	17.4791
GOTERM_CC_FAT	GO:0008274~gamma-tubulin ring complex	3	0.336323	0.0133681	TUBGCP6, TUBGCP5, BRCA1	625	4	12782	15.3384	0.99821	0.16976	17.4791
GOTERM_CC_FAT	GO:0005856~cytoskeleton	86	9.64126	0.0141584	MAD1L1, LIMA1, TUBB2A, TUBB2C, FERMT2, TTLL5, TTK, PNN, FAM83D, FAM125A, HOOK2, KIF2C, GSN, ACTR1A, ACTR1B, TUBB6, VPS16, CAP1, TUBA1A, MYC, DYNC1I1, CDC6, DBNL, KIF11, ADAM10, KIF15, LDB3, ACTN1, SPIRE1, PLEKHH1, MCM3, FARP2, EML4, MAPK1, SASS6, TBCB, SPAG4, HIPK2, FRMD4B, BUB1B, CLIP1, PARVB, SPAST, ALDOA, DNAH14, CALD1, SYNC, SLC38A6, AKAP12, MYO9B, CHEK1, CDH1, IVNS1ABP, STAU2, FAM65B, TUBGCP…	625	1381	12782	1.27357	0.998772	0.174269	18.4176
GOTERM_CC_FAT	GO:0000930~gamma-tubulin complex	4	0.44843	0.0142367	TUBGCP6, TUBGCP5, BLOC1S2, BRCA1	625	11	12782	7.4368	0.998817	0.170726	18.5101
GOTERM_CC_FAT	GO:0031301~integral to organelle membrane	13	1.4574	0.0169723	ST6GAL1, OXA1L, BSCL2, GPAA1, PIGU, SREBF2, PIGK, P2RX7, ST6GALNAC3, ST3GAL5, ST3GAL4, ST3GAL6, ETFDH	625	123	12782	2.16151	0.999679	0.195428	21.6795
GOTERM_CC_FAT	GO:0044455~mitochondrial membrane part	13	1.4574	0.0190515	ATP5D, UQCRC2, NDUFA5, OXA1L, ATP5F1, NDUFA13, TIMM13, NDUFAF1, NNT, ETFDH, ATPIF1, LRRK2, SURF1	625	125	12782	2.12692	0.999882	0.211727	24.0113
GOTERM_CC_FAT	GO:0005768~endosome	25	2.80269	0.0209146	STX7, RAB5B, RAB5C, CHMP4A, SNX1, MITD1, CHMP2B, FAM125A, VPS16, CYBASC3, ATP6V0D2, RAB21, SGK3, HLA-A, CD164, FIG4, APPL2, TMEM55A, BACE2, PTP4A2, SORT1, CLIP1, VPS28, STEAP1, SPAST	625	315	12782	1.62311	0.999952	0.224867	26.0458
GOTERM_CC_FAT	GO:0016469~proton-transporting two-sector ATPase complex	7	0.784753	0.0212904	ATP5D, ATP6V1A, ATP6AP1, ATP5F1, ATPIF1, ATP6V1D, ATP6V0D2	625	45	12782	3.1813	0.99996	0.223426	26.45
GOTERM_CC_FAT	GO:0031410~cytoplasmic vesicle	44	4.93274	0.0213585	CAV1, A2M, RAB5B, RAB5C, CHMP4A, ESD, KIT, PRDX1, GCH1, CTTNBP2, CD9, TYR, DAB2, SYPL1, PICALM, KLC1, NECAP2, FASN, NECAP1, GPNMB, RAB21, ADAM10, RAB8B, SGK3, PIK3C2B, ANP32E, ERP29, GGH, DENND1A, ACTN1, VEZT, GRIA4, RACGAP1, SREBF2, AGTRAP, SH3BP4, TMEM187, STXBP5, CAPG, SORT1, CTSB, RAB38, LRRK2, PROS1	625	642	12782	1.40164	0.999961	0.219245	26.523
GOTERM_CC_FAT	GO:0042765~GPI-anchor transamidase complex	3	0.336323	0.0215633	PIGK, PIGU, GPAA1	625	5	12782	12.2707	0.999964	0.216468	26.7422
GOTERM_CC_FAT	GO:0005813~centrosome	19	2.13004	0.0261614	MAD1L1, NIN, CEP135, KIF15, CHEK1, MCM3, HOOK2, FAM125A, SASS6, TUBGCP6, TUBGCP5, BLOC1S2, ACTR1A, HIPK2, ACTR1B, BUB1B, MARCKS, TSGA14, SPAST	625	224	12782	1.7347	0.999996	0.251555	31.5063
GOTERM_CC_FAT	GO:0005874~microtubule	22	2.46637	0.0276938	DYNC1I1, KIF11, NIN, DNAH14, TUBB2A, KIF15, TUBB2C, RACGAP1, STAU2, EML4, KIF2C, HOOK2, TUBGCP6, TUBGCP5, TBCB, MAP1S, KLC1, SPAG4, TUBB6, CLIP1, TUBA1A, SPAST	625	274	12782	1.64207	0.999998	0.259177	33.0289
GOTERM_CC_FAT	GO:0005694~chromosome	33	3.69955	0.0278824	MORF4L1, MAD1L1, HMGB2, HMGN3, NUP160, CBX4, CHEK1, RANGAP1, VDR, KIF2C, OIP5, PRIM2, BUB1, CENPN, SHPRH, DSN1, MSH5, HIST1H2BH, NDC80, MCM2, PMF1, CENPK, MCM3, SUGT1, BRCA1, SMC4, KLHDC3, PCNA, BUB1B, CLIP1, TMPO, SUDS3, REPIN1	625	460	12782	1.46715	0.999998	0.255731	33.2141
GOTERM_CC_FAT	GO:0000313~organellar ribosome	7	0.784753	0.0283958	MRPL40, MRPL23, MRPL10, MRPL13, MRPS28, MRPS14, MRPL27	625	48	12782	2.98247	0.999999	0.254969	33.7158
GOTERM_CC_FAT	GO:0005761~mitochondrial ribosome	7	0.784753	0.0283958	MRPL40, MRPL23, MRPL10, MRPL13, MRPS28, MRPS14, MRPL27	625	48	12782	2.98247	0.999999	0.254969	33.7158
GOTERM_CC_FAT	GO:0005758~mitochondrial intermembrane space	6	0.672646	0.0294003	HTRA2, AIFM1, AK2, TIMM13, CHCHD4, COX17	625	36	12782	3.40853	0.999999	0.258004	34.6874
GOTERM_CC_FAT	GO:0031966~mitochondrial membrane	29	3.25112	0.0301308	UQCRC2, ATP5D, COX11, OXA1L, TIMM13, OGDH, COX5B, NDUFAF1, HADHA, NDUFAF3, CDS2, ETFDH, GPD2, NDUFA5, ATP5F1, FDXR, AK2, NDUFA13, ABCB6, NDUFA12, ACADVL, SLC25A11, NNT, SLC25A13, SDHD, ATPIF1, LRRK2, SURF1, GPAM	625	394	12782	1.50529	0.999999	0.258861	35.3856
GOTERM_CC_FAT	GO:0016023~cytoplasmic membrane-bounded vesicle	38	4.26009	0.0302172	A2M, RAB5B, RAB5C, CHMP4A, ESD, KIT, PRDX1, CTTNBP2, CD9, DAB2, TYR, SYPL1, PICALM, NECAP2, FASN, NECAP1, GPNMB, RAB21, ADAM10, SGK3, PIK3C2B, ANP32E, ERP29, GGH, DENND1A, ACTN1, VEZT, GRIA4, RACGAP1, SH3BP4, TMEM187, STXBP5, CAPG, SORT1, CTSB, RAB38, LRRK2, PROS1	625	550	12782	1.41299	0.999999	0.254953	35.4678
GOTERM_CC_FAT	GO:0031981~nuclear lumen	87	9.75336	0.0303756	MORF4L1, COPS5, CRNKL1, CAD, MED21, SMNDC1, CTNNBL1, PNN, IDH3G, OIP5, INTS7, HMOX1, PRIM2, CREG1, ACIN1, MYC, CCNA2, CDC7, CDC6, ZBTB20, NDUFA13, ACTN1, IFI16, MCM2, MCM3, ECSIT, MCM5, MAPK1, TNS3, EIF4A3, PNKP, MED15, HIPK2, PAF1, ANAPC7, NEK4, CHFR, SMARCA2, SUDS3, XRN2, C1D, DEAF1, HMGB2, LIN9, TAF9B, PML, NFYC, CHEK1, ANAPC11, KIT, NR3C1, CHEK2, IVNS1ABP, KIN, STAU2, SET, POLE2, ZNF326, GTF3…	625	1450	12782	1.22707	0.999999	0.251705	35.6181
GOTERM_CC_FAT	GO:0032432~actin filament bundle	5	0.560538	0.0357853	MICALL2, LIMA1, FERMT2, SEPT11, MYH10	625	26	12782	3.93292	1	0.285257	40.56
GOTERM_CC_FAT	GO:0031970~organelle envelope lumen	6	0.672646	0.0523879	HTRA2, AIFM1, AK2, TIMM13, CHCHD4, COX17	625	42	12782	2.9216	1	0.38514	53.6127
GOTERM_CC_FAT	GO:0005938~cell cortex	13	1.4574	0.0536196	DBNL, CAV1, CALD1, FERMT2, AKAP12, MYO9B, SEPT10, SEPT11, EZR, EXOC4, MARCKS, CAP1, MYH10	625	146	12782	1.821	1	0.386587	54.4659
GOTERM_CC_FAT	GO:0031300~intrinsic to organelle membrane	13	1.4574	0.0536196	ST6GAL1, OXA1L, BSCL2, GPAA1, PIGU, SREBF2, PIGK, P2RX7, ST6GALNAC3, ST3GAL5, ST3GAL4, ST3GAL6, ETFDH	625	146	12782	1.821	1	0.386587	54.4659
GOTERM_CC_FAT	GO:0044432~endoplasmic reticulum part	25	2.80269	0.0542267	TMX1, CYP51A1, BSCL2, GPAA1, UBQLN4, ALG8, SC4MOL, PIGK, HTRA2, COL4A3BP, PIGA, SOAT1, AIFM1, PIGW, ERP29, PIGU, ERLIN1, PIGO, LRPAP1, SREBF2, CYP7B1, SQLE, SDF2L1, SUMF1, RETSAT	625	347	12782	1.47343	1	0.384458	54.8812
GOTERM_CC_FAT	GO:0005774~vacuolar membrane	7	0.784753	0.0544071	HOOK2, STX8, STX7, VPS16, SLC15A4, ATP6V1D, ATP6V0D2	625	56	12782	2.5564	1	0.380015	55.0038
GOTERM_CC_FAT	GO:0005762~mitochondrial large ribosomal subunit	4	0.44843	0.0547013	MRPL23, MRPL10, MRPL13, MRPL27	625	18	12782	4.54471	1	0.37633	55.2033
GOTERM_CC_FAT	GO:0005871~kinesin complex	4	0.44843	0.0547013	KIF2C, KIF11, KLC1, KIF15	625	18	12782	4.54471	1	0.37633	55.2033
GOTERM_CC_FAT	GO:0033178~proton-transporting two-sector ATPase complex, catalytic domain	4	0.44843	0.0547013	ATP5D, ATP6V1A, ATP6AP1, ATP6V1D	625	18	12782	4.54471	1	0.37633	55.2033
GOTERM_CC_FAT	GO:0000315~organellar large ribosomal subunit	4	0.44843	0.0547013	MRPL23, MRPL10, MRPL13, MRPL27	625	18	12782	4.54471	1	0.37633	55.2033
GOTERM_CC_FAT	GO:0000152~nuclear ubiquitin ligase complex	4	0.44843	0.0547013	BRCC3, BUB1B, ANAPC11, BRCA1	625	18	12782	4.54471	1	0.37633	55.2033
GOTERM_CC_FAT	GO:0005681~spliceosome	12	1.34529	0.0580125	RALY, EIF4A3, PPIH, CRNKL1, PPIL3, DDX41, PRPF18, SF3B5, IVNS1ABP, SMNDC1, SFRS12, PNN	625	132	12782	1.8592	1	0.389077	57.3919
GOTERM_CC_FAT	GO:0005905~coated pit	6	0.672646	0.0618508	SH3BP4, DAB2, PICALM, NECAP2, NECAP1, SORT1	625	44	12782	2.7888	1	0.403917	59.8044
GOTERM_CC_FAT	GO:0031965~nuclear membrane	8	0.896861	0.0648492	EDNRB, P2RX7, HIPK2, SCRN1, PML, PCNA, TMPO, RETSAT	625	73	12782	2.24123	1	0.413808	61.5999
GOTERM_CC_FAT	GO:0030529~ribonucleoprotein complex	34	3.81166	0.0672442	MRPL40, RALY, CRNKL1, MRPS14, HSPA1A, QTRT1, SF3B5, IVNS1ABP, HNRPLL, PNN, SMNDC1, MRPL10, MRPL13, LSM4, PPIL3, MRPL38, TAF9, DDX41, SFRS12, FTL, CAP2, MRPS28, EPM2A, PRPF18, BRCA1, MRPL24, EIF4A3, TARBP2, MRPL23, PPIH, ILF2, MRPL27, POP5, MVP	625	515	12782	1.35018	1	0.420328	62.9802
GOTERM_CC_FAT	GO:0005789~endoplasmic reticulum membrane	20	2.24215	0.0687724	SOAT1, TMX1, CYP51A1, PIGW, PIGU, GPAA1, BSCL2, UBQLN4, ERLIN1, ALG8, PIGO, SREBF2, SC4MOL, CYP7B1, PIGK, HTRA2, SQLE, COL4A3BP, PIGA, RETSAT	625	269	12782	1.52054	1	0.422466	63.8366
GOTERM_CC_FAT	GO:0015629~actin cytoskeleton	20	2.24215	0.0687724	ALDOA, MICALL2, LIMA1, MYO1B, CALD1, MYO1D, FERMT2, CDH1, MYO9B, SEPT11, PKNOX2, EZR, GSN, ACTR1A, CAPG, ACTR1B, MARCKS, CAP1, VPS16, MYH10	625	269	12782	1.52054	1	0.422466	63.8366
GOTERM_CC_FAT	GO:0033176~proton-transporting V-type ATPase complex	4	0.44843	0.0711697	ATP6V1A, ATP6AP1, ATP6V1D, ATP6V0D2	625	20	12782	4.09024	1	0.428604	65.1431
GOTERM_CC_FAT	GO:0000151~ubiquitin ligase complex	9	1.00897	0.0723286	BRCC3, BUB1B, RNF11, ANAPC11, FBXO3, SUGT1, FBXO8, BRCA1, RBX1	625	90	12782	2.04512	1	0.42885	65.7588
GOTERM_CC_FAT	GO:0048471~perinuclear region of cytoplasm	21	2.35426	0.0725407	DYNC1I1, CAV1, SLC2A10, HMGB2, PTPRM, SYNC, LDB3, SPIRE1, CDH1, RANGAP1, MYO9B, P2RX4, PNPLA8, TARBP2, TYR, SET, MAP1S, GSN, SORT1, ZFYVE1, SPAST	625	288	12782	1.49123	1	0.424796	65.8704
GOTERM_CC_FAT	GO:0070469~respiratory chain	8	0.896861	0.0728216	UQCRC2, NDUFA5, OXA1L, NNT, NDUFA13, SURF1, NDUFAF1, NDUFA12	625	75	12782	2.18146	1	0.421151	66.0177
GOTERM_CC_FAT	GO:0000502~proteasome complex	7	0.784753	0.0761816	ADRM1, PSMC6, PSMB1, PSMA6, PSMC3, PSMC2, UBE3C	625	61	12782	2.34686	1	0.431232	67.734
GOTERM_CC_FAT	GO:0000922~spindle pole	5	0.560538	0.0820866	TUBGCP6, TUBGCP5, KIF11, MAPK14, BUB1	625	34	12782	3.00753	1	0.451651	70.5564
GOTERM_CC_FAT	GO:0042598~vesicular fraction	18	2.01794	0.0899542	SOAT1, GNPTG, SLC27A1, EBP, CYP51A1, AIFM1, PIK3C2B, CHPT1, SREBF2, MGST3, CYP7B1, POMGNT1, SQLE, HMOX1, SORT1, VAMP3, RAB38, LRRK2	625	244	12782	1.5087	1	0.478739	73.961
GOTERM_CC_FAT	GO:0044437~vacuolar part	7	0.784753	0.0912989	HOOK2, STX8, STX7, VPS16, SLC15A4, ATP6V1D, ATP6V0D2	625	64	12782	2.23685	1	0.479068	74.5049
GOTERM_CC_FAT	GO:0005746~mitochondrial respiratory chain	7	0.784753	0.0912989	UQCRC2, NDUFA5, OXA1L, NNT, NDUFA13, SURF1, NDUFAF1	625	64	12782	2.23685	1	0.479068	74.5049

## Sheet: Sheet3
Category	Term	Count	%	PValue	Genes	List Total	Pop Hits	Pop Total	Fold Enrichment	Bonferroni	Benjamini	FDR
GOTERM_MF_FAT	GO:0000166~nucleotide binding	163	18.2735	3.24663e-08	RALY, RBPMS2, TUBB2A, ATP6AP1, TUBB2C, PGD, TTK, DSTYK, ITPKB, HIBADH, MAP3K6, IDH3G, MTG1, RAB23, RALB, ACIN1, RAB21, PMS1, GTPBP2, SUCLG2, GEM, MAP4K3, PNKP, PNPLA8, MAPK1, RBPMS, NNT, NME3, RAB17, CELF2, YME1L1, RIPK4, NEK4, LRRK2, PCCB, SMARCA2, NEK7, GCLC, PFKFB4, GNAI1, DNAH14, STK10, BMPR2, CHEK1, HSPA1A, MYO9B, CHEK2, NAGK, HADHA, TK1, GPD1L, SGK223, RAD51L1, GFM1, IDH1, TAF9, DYRK2, DDX4…	631	2245	12983	1.49388	2.96088e-05	2.96088e-05	5.06934e-05
GOTERM_MF_FAT	GO:0048037~cofactor binding	34	3.81166	1.40847e-07	GCLC, PGD, UROS, OGDH, UXS1, HADHA, HIBADH, GCH1, PDXDC1, GPD1L, ALAS1, IDH3G, SCLY, ETFDH, FASN, IDH1, GALE, TSTA3, DHTKD1, NQO1, ACAD9, DUS3L, SOAT1, ACADM, AIFM1, CBR4, PECI, ACADVL, GAPDHS, NNT, PYGL, SQLE, MGC87042, STEAP1	631	249	12983	2.80948	0.000128444	6.42241e-05	0.00021992
GOTERM_MF_FAT	GO:0050662~coenzyme binding	28	3.13901	1.77621e-07	GCLC, PGD, OGDH, UXS1, HIBADH, HADHA, GCH1, GPD1L, IDH3G, ETFDH, IDH1, GALE, TSTA3, DHTKD1, NQO1, ACAD9, DUS3L, SOAT1, ACADM, AIFM1, CBR4, PECI, ACADVL, GAPDHS, NNT, SQLE, MGC87042, STEAP1	631	181	12983	3.18292	0.000161977	5.39954e-05	0.00027734
GOTERM_MF_FAT	GO:0017076~purine nucleotide binding	138	15.4709	9.76104e-07	TUBB2A, ATP6AP1, TUBB2C, TTK, DSTYK, ITPKB, MAP3K6, IDH3G, MTG1, RALB, RAB23, RAB21, PMS1, GTPBP2, SUCLG2, GEM, MAP4K3, PNKP, PNPLA8, MAPK1, NME3, RAB17, YME1L1, RIPK4, NEK4, LRRK2, PCCB, SMARCA2, NEK7, GCLC, PFKFB4, DNAH14, GNAI1, STK10, BMPR2, CHEK1, HSPA1A, MYO9B, CHEK2, NAGK, TK1, SGK223, RAD51L1, GFM1, TAF9, DYRK2, DDX41, RUNX3, RAB8B, SHPRH, NIN, MYO1B, MYO1D, SPHK1, DALRD3, AK2, SEPT10, AB…	631	1918	12983	1.48039	0.000889811	0.000222527	0.00152409
GOTERM_MF_FAT	GO:0032555~purine ribonucleotide binding	129	14.4619	8.72485e-06	TUBB2A, ATP6AP1, TUBB2C, DSTYK, TTK, ITPKB, MAP3K6, IDH3G, MTG1, RALB, RAB23, RAB21, PMS1, GTPBP2, SUCLG2, GEM, MAP4K3, PNPLA8, PNKP, MAPK1, NME3, RAB17, YME1L1, RIPK4, NEK4, LRRK2, PCCB, SMARCA2, NEK7, GCLC, PFKFB4, DNAH14, GNAI1, STK10, BMPR2, CHEK1, HSPA1A, MYO9B, CHEK2, NAGK, TK1, SGK223, RAD51L1, GFM1, TAF9, DYRK2, DDX41, RUNX3, RAB8B, SHPRH, NIN, MYO1B, MYO1D, SPHK1, DALRD3, AK2, SEPT10, AB…	631	1836	12983	1.44565	0.00792553	0.00159015	0.0136223
GOTERM_MF_FAT	GO:0032553~ribonucleotide binding	129	14.4619	8.72485e-06	TUBB2A, ATP6AP1, TUBB2C, DSTYK, TTK, ITPKB, MAP3K6, IDH3G, MTG1, RALB, RAB23, RAB21, PMS1, GTPBP2, SUCLG2, GEM, MAP4K3, PNPLA8, PNKP, MAPK1, NME3, RAB17, YME1L1, RIPK4, NEK4, LRRK2, PCCB, SMARCA2, NEK7, GCLC, PFKFB4, DNAH14, GNAI1, STK10, BMPR2, CHEK1, HSPA1A, MYO9B, CHEK2, NAGK, TK1, SGK223, RAD51L1, GFM1, TAF9, DYRK2, DDX41, RUNX3, RAB8B, SHPRH, NIN, MYO1B, MYO1D, SPHK1, DALRD3, AK2, SEPT10, AB…	631	1836	12983	1.44565	0.00792553	0.00159015	0.0136223
GOTERM_MF_FAT	GO:0030554~adenyl nucleotide binding	112	12.5561	2.67747e-05	ATP6AP1, DSTYK, TTK, ITPKB, MAP3K6, IDH3G, PMS1, SUCLG2, MAP4K3, PNPLA8, PNKP, MAPK1, NME3, YME1L1, RIPK4, NEK4, LRRK2, PCCB, SMARCA2, NEK7, GCLC, PFKFB4, DNAH14, STK10, BMPR2, CHEK1, HSPA1A, MYO9B, CHEK2, NAGK, TK1, SGK223, RAD51L1, TAF9, DYRK2, DDX41, RUNX3, SHPRH, NIN, MYO1B, MYO1D, SPHK1, DALRD3, AK2, ABCB6, P2RX4, P2RX7, PSMC6, PSMC3, PSMC2, PRKAR1A, RAD54B, FPGT, MYLK, MYH10, ATP5D, FASTK, …	631	1577	12983	1.46128	0.0241231	0.00406153	0.0417982
GOTERM_MF_FAT	GO:0001883~purine nucleoside binding	113	12.6682	3.09151e-05	ATP6AP1, DSTYK, TTK, ITPKB, MAP3K6, IDH3G, PMS1, SUCLG2, GEM, MAP4K3, PNPLA8, PNKP, MAPK1, NME3, YME1L1, RIPK4, NEK4, LRRK2, PCCB, SMARCA2, NEK7, GCLC, PFKFB4, DNAH14, STK10, BMPR2, CHEK1, HSPA1A, MYO9B, CHEK2, NAGK, TK1, SGK223, RAD51L1, TAF9, DYRK2, DDX41, RUNX3, SHPRH, NIN, MYO1B, MYO1D, SPHK1, DALRD3, AK2, ABCB6, P2RX4, P2RX7, PSMC6, PSMC3, PSMC2, PRKAR1A, RAD54B, FPGT, MYLK, MYH10, ATP5D, FA…	631	1601	12983	1.45222	0.0278013	0.00401976	0.0482605
GOTERM_MF_FAT	GO:0001882~nucleoside binding	113	12.6682	4.21114e-05	ATP6AP1, DSTYK, TTK, ITPKB, MAP3K6, IDH3G, PMS1, SUCLG2, GEM, MAP4K3, PNPLA8, PNKP, MAPK1, NME3, YME1L1, RIPK4, NEK4, LRRK2, PCCB, SMARCA2, NEK7, GCLC, PFKFB4, DNAH14, STK10, BMPR2, CHEK1, HSPA1A, MYO9B, CHEK2, NAGK, TK1, SGK223, RAD51L1, TAF9, DYRK2, DDX41, RUNX3, SHPRH, NIN, MYO1B, MYO1D, SPHK1, DALRD3, AK2, ABCB6, P2RX4, P2RX7, PSMC6, PSMC3, PSMC2, PRKAR1A, RAD54B, FPGT, MYLK, MYH10, ATP5D, FA…	631	1612	12983	1.44231	0.0376782	0.00478929	0.0657332
GOTERM_MF_FAT	GO:0051015~actin filament binding	11	1.23318	0.000197987	PKNOX2, DBNL, LIMA1, EZR, MAP1S, ACTN1, MARCKS, MYO9B, ANTXR1, VPS16, MYH10	631	53	12983	4.27034	0.165216	0.0198647	0.308693
GOTERM_MF_FAT	GO:0005524~ATP binding	102	11.435	0.000198321	ATP6AP1, DSTYK, TTK, ITPKB, MAP3K6, IDH3G, PMS1, SUCLG2, MAP4K3, PNPLA8, PNKP, MAPK1, NME3, YME1L1, RIPK4, LRRK2, NEK4, SMARCA2, PCCB, NEK7, GCLC, PFKFB4, DNAH14, STK10, BMPR2, MYO9B, CHEK1, HSPA1A, CHEK2, NAGK, TK1, SGK223, RAD51L1, TAF9, DYRK2, DDX41, RUNX3, SHPRH, NIN, MYO1B, MYO1D, SPHK1, DALRD3, AK2, ABCB6, P2RX4, P2RX7, PSMC6, PSMC3, PSMC2, RAD54B, FPGT, MYLK, MYH10, ATP5D, FASTK, CAD, PMVK…	631	1477	12983	1.42091	0.16547	0.017926	0.309213
GOTERM_MF_FAT	GO:0032559~adenyl ribonucleotide binding	103	11.5471	0.000200639	ATP6AP1, DSTYK, TTK, ITPKB, MAP3K6, IDH3G, PMS1, SUCLG2, MAP4K3, PNPLA8, PNKP, MAPK1, NME3, YME1L1, RIPK4, LRRK2, NEK4, SMARCA2, PCCB, NEK7, GCLC, PFKFB4, DNAH14, STK10, BMPR2, MYO9B, CHEK1, HSPA1A, CHEK2, NAGK, TK1, SGK223, RAD51L1, TAF9, DYRK2, DDX41, RUNX3, SHPRH, NIN, MYO1B, MYO1D, SPHK1, DALRD3, AK2, ABCB6, P2RX4, P2RX7, PSMC6, PSMC3, PSMC2, PRKAR1A, RAD54B, FPGT, MYLK, MYH10, ATP5D, FASTK, …	631	1497	12983	1.41567	0.167233	0.0164989	0.312823
GOTERM_MF_FAT	GO:0008092~cytoskeletal protein binding	43	4.82063	0.00042476	ALDOA, LIMA1, CALD1, GPAA1, MYO9B, DAAM1, SDC2, HOOK2, TUBGCP6, TUBGCP5, EZR, BLOC1S2, GSN, CAP1, VPS16, DYNC1I1, DBNL, PHACTR1, CAP2, BAIAP2L1, MYO1B, MYO1D, ACTN1, SPIRE1, RACGAP1, BRCA1, FARP2, GMFB, PKNOX2, NCK2, YWHAH, MAP1S, CAPG, CLIP1, TMOD3, MARCKS, ANTXR1, FPGT, SPAST, MYLK, PARVB, SNTA1, MYH10	631	504	12983	1.75543	0.321224	0.0317729	0.661173
GOTERM_MF_FAT	GO:0035091~phosphoinositide binding	14	1.56951	0.00106334	SGK3, SNX8, PIK3C2B, SNX2, GPAA1, PIGU, SNX1, CYTH3, PIGK, PICALM, PLEKHA5, SNX12, PLEKHA2, ZFYVE1	631	100	12983	2.88054	0.621024	0.0719198	1.64748
GOTERM_MF_FAT	GO:0005525~GTP binding	32	3.58744	0.00233508	RAB5B, TUBB2A, RAB5C, GNAI1, TUBB2C, GCH1, MTG1, GFM1, RALB, RAB23, TGM2, TUBB6, TUBA1A, DOCK10, PMS1, RAB21, AGAP3, GTPBP2, RAB8B, NIN, SUCLG2, ERAL1, GEM, SEPT10, SEPT11, RAB32, NRAS, RAB17, HHAT, RAB38, LRRK2, FPGT	631	372	12983	1.76992	0.88141	0.141262	3.58448
GOTERM_MF_FAT	GO:0003779~actin binding	29	3.25112	0.0024239	ALDOA, LIMA1, CALD1, MYO9B, DAAM1, EZR, GSN, VPS16, CAP1, DBNL, PHACTR1, CAP2, MYO1B, BAIAP2L1, MYO1D, ACTN1, SPIRE1, PKNOX2, GMFB, YWHAH, MAP1S, CAPG, TMOD3, MARCKS, ANTXR1, MYLK, PARVB, MYH10, SNTA1	631	326	12983	1.83032	0.890659	0.137183	3.71842
GOTERM_MF_FAT	GO:0009055~electron carrier activity	22	2.46637	0.00252397	COX11, ACADM, CYP51A1, AIFM1, FDXR, QDPR, IL4I1, NDUFA12, NDUFAF2, ACADVL, CYP7B1, NNT, AKR1A1, SDHD, ETFDH, MGC87042, TSTA3, LOXL2, NQO1, ACAD9, STEAP1, RETSAT	631	221	12983	2.04822	0.900218	0.134154	3.8691
GOTERM_MF_FAT	GO:0019001~guanyl nucleotide binding	32	3.58744	0.00348661	RAB5B, TUBB2A, RAB5C, GNAI1, TUBB2C, GCH1, MTG1, GFM1, RALB, RAB23, TGM2, TUBB6, TUBA1A, DOCK10, PMS1, RAB21, AGAP3, GTPBP2, RAB8B, NIN, SUCLG2, ERAL1, GEM, SEPT10, SEPT11, RAB32, NRAS, RAB17, HHAT, RAB38, LRRK2, FPGT	631	382	12983	1.72358	0.958636	0.170866	5.30752
GOTERM_MF_FAT	GO:0032561~guanyl ribonucleotide binding	32	3.58744	0.00348661	RAB5B, TUBB2A, RAB5C, GNAI1, TUBB2C, GCH1, MTG1, GFM1, RALB, RAB23, TGM2, TUBB6, TUBA1A, DOCK10, PMS1, RAB21, AGAP3, GTPBP2, RAB8B, NIN, SUCLG2, ERAL1, GEM, SEPT10, SEPT11, RAB32, NRAS, RAB17, HHAT, RAB38, LRRK2, FPGT	631	382	12983	1.72358	0.958636	0.170866	5.30752
GOTERM_MF_FAT	GO:0008289~lipid binding	36	4.03587	0.00392842	CAV1, SNX8, CHMP4A, GPAA1, SNX2, SNX1, MYO9B, NR3C1, CYTH3, TENC1, PTEN, HADHA, ANXA7, PIGK, PICALM, RASGRP1, ZFYVE1, SOAT1, SGK3, PIK3C2B, NSFL1C, PIGU, APOLD1, PRKCH, ANXA5, RACGAP1, ANXA4, PECI, CHPT1, ANXA3, PLEKHA5, PYGL, ARAF, SNX12, UNC13B, PLEKHA2	631	450	12983	1.64602	0.972396	0.180804	5.96093
GOTERM_MF_FAT	GO:0005543~phospholipid binding	18	2.01794	0.00559659	SGK3, SNX8, PIK3C2B, PIGU, SNX2, GPAA1, SNX1, CYTH3, ANXA5, ANXA4, ANXA3, ANXA7, PIGK, PICALM, PLEKHA5, SNX12, ZFYVE1, PLEKHA2	631	177	12983	2.0924	0.994015	0.236155	8.39016
GOTERM_MF_FAT	GO:0005545~phosphatidylinositol binding	5	0.560538	0.00626363	PLEKHA5, PICALM, CYTH3, ZFYVE1, PLEKHA2	631	16	12983	6.42977	0.996754	0.249128	9.34498
GOTERM_MF_FAT	GO:0003690~double-stranded DNA binding	12	1.34529	0.00723389	DEAF1, PNKP, KLF6, HMGB2, RAD51AP1, CGGBP1, MSH5, PCNA, IFI16, KIN, MYC, PMS1	631	97	12983	2.5454	0.998668	0.270429	10.7172
GOTERM_MF_FAT	GO:0015631~tubulin binding	12	1.34529	0.00904517	DYNC1I1, ALDOA, HOOK2, TUBGCP6, TUBGCP5, BLOC1S2, MAP1S, GPAA1, CLIP1, RACGAP1, BRCA1, SPAST	631	100	12983	2.46903	0.999748	0.313857	13.2271
GOTERM_MF_FAT	GO:0008373~sialyltransferase activity	5	0.560538	0.0142986	ST6GAL1, ST6GALNAC3, ST3GAL5, ST3GAL4, ST3GAL6	631	20	12983	5.14382	0.999998	0.435075	20.1382
GOTERM_MF_FAT	GO:0005516~calmodulin binding	14	1.56951	0.0185343	PHKB, MYO1B, CALD1, MYO1D, SPHK1, MYO9B, ITPKB, GEM, RGS2, MARCKS, ATPIF1, MYLK, MYH10, SNTA1	631	140	12983	2.05753	1	0.508804	25.3316
GOTERM_MF_FAT	GO:0016651~oxidoreductase activity, acting on NADH or NADPH	10	1.12108	0.0189053	NDUFA5, NNT, NDUFA13, CBR4, ECSIT, GMPR, NQO1, CRYZ, NDUFAF2, NDUFA12	631	83	12983	2.47895	1	0.501557	25.771
GOTERM_MF_FAT	GO:0003923~GPI-anchor transamidase activity	3	0.336323	0.0213177	PIGK, PIGU, GPAA1	631	5	12983	12.3452	1	0.530386	28.5703
GOTERM_MF_FAT	GO:0034235~GPI anchor binding	3	0.336323	0.0213177	PIGK, PIGU, GPAA1	631	5	12983	12.3452	1	0.530386	28.5703
GOTERM_MF_FAT	GO:0050660~FAD binding	9	1.00897	0.0228933	ACADVL, ACADM, AIFM1, SQLE, ETFDH, MGC87042, ACAD9, STEAP1, DUS3L	631	72	12983	2.57191	1	0.542636	30.345
GOTERM_MF_FAT	GO:0046961~proton-transporting ATPase activity, rotational mechanism	5	0.560538	0.0233054	ATP5D, ATP6V1A, ATP6AP1, ATP5F1, ATP6V1D	631	23	12983	4.47289	1	0.536095	30.8023
GOTERM_MF_FAT	GO:0043566~structure-specific DNA binding	14	1.56951	0.0240178	DEAF1, KLF6, HMGB2, RAD51AP1, SUB1, MSH5, IFI16, OBFC2A, KIN, PNKP, CGGBP1, PCNA, MYC, PMS1	631	145	12983	1.98658	1	0.534451	31.5861
GOTERM_MF_FAT	GO:0051287~NAD or NADH binding	7	0.784753	0.0252141	GPD1L, GAPDHS, NNT, IDH3G, IDH1, HIBADH, HADHA	631	47	12983	3.0644	1	0.539912	32.8838
GOTERM_MF_FAT	GO:0016863~intramolecular oxidoreductase activity, transposing C=C bonds	4	0.44843	0.0277327	EBP, IDI1, PECI, SREBF2	631	14	12983	5.87865	1	0.562818	35.541
GOTERM_MF_FAT	GO:0004674~protein serine/threonine kinase activity	31	3.47534	0.0288871	PHKB, FASTK, STK10, BMPR2, DSTYK, TTK, CHEK1, CHEK2, MAP3K6, STK32A, BUB1, CDK10, DYRK2, CDC7, SGK1, SGK3, PRKCH, XRCC6BP1, RPS6KA5, MAP4K3, MAPK1, MAPK14, ARAF, HIPK2, BUB1B, RIPK4, LRRK2, NEK4, FPGT, MYLK, NEK7	631	430	12983	1.48333	1	0.566303	36.7257
GOTERM_MF_FAT	GO:0015078~hydrogen ion transmembrane transporter activity	10	1.12108	0.0302343	ATP5D, ATP6V1A, COX11, NNT, ATP6AP1, ATP5F1, SURF1, ATP6V1D, ATP6V0D2, COX5B	631	90	12983	2.28614	1	0.571925	38.0824
GOTERM_MF_FAT	GO:0016860~intramolecular oxidoreductase activity	6	0.672646	0.0353814	EBP, TPI1, ERP29, IDI1, PECI, SREBF2	631	38	12983	3.24873	1	0.619492	43.0194
GOTERM_MF_FAT	GO:0008134~transcription factor binding	35	3.92377	0.0396597	HMGN3, COPS5, ENPP2, TAF9B, CBX4, PML, NFYC, MED21, VARS, MXI1, VDR, DIP2B, GNPTAB, SMARCD2, DIP2C, PIR, ECD, BCL11A, CREG1, TAF9, ENO1, SUB1, MSH5, PMF1, BRCA1, ETS1, PSMC3, HIPK2, JAZF1, TFAP2A, NFE2L1, SMARCA2, TOB1, ZNHIT3, C1D	631	513	12983	1.40377	1	0.651623	46.8401
GOTERM_MF_FAT	GO:0046933~hydrogen ion transporting ATP synthase activity, rotational mechanism	4	0.44843	0.039718	ATP5D, ATP6V1A, ATP6AP1, ATP5F1	631	16	12983	5.14382	1	0.641818	46.8905
GOTERM_MF_FAT	GO:0019992~diacylglycerol binding	8	0.896861	0.0460816	RASGRP1, ARAF, PRKCH, MYO9B, RACGAP1, UNC13B, TENC1, CHPT1	631	68	12983	2.42062	1	0.687407	52.1277
GOTERM_MF_FAT	GO:0000287~magnesium ion binding	31	3.47534	0.0498901	IMPA2, GCLC, BMPR2, ERI2, CHEK2, PTEN, MAP3K6, GPHN, STK32A, IDH3G, IDH1, DYRK2, ENOSF1, NT5C, ENO1, CDC7, GDE1, SPHK1, PFKP, GEM, PRPSAP1, CHPT1, PRPSAP2, RPS6KA5, P2RX7, NME3, IDI1, NEK4, FPGT, MYLK, NEK7	631	452	12983	1.41114	1	0.707199	55.0264
GOTERM_MF_FAT	GO:0019205~nucleobase, nucleoside, nucleotide kinase activity	6	0.672646	0.0558219	PNKP, NME3, AK2, UCKL1, TAF9, TK1	631	43	12983	2.87097	1	0.738997	59.2162
GOTERM_MF_FAT	GO:0016836~hydro-lyase activity	6	0.672646	0.0605793	ECH1, CA12, UROS, FASN, HADHA, ENO1	631	44	12983	2.80572	1	0.759447	62.3093
GOTERM_MF_FAT	GO:0043531~ADP binding	4	0.44843	0.0617753	ATP5D, GCLC, MYO9B, MYH10	631	19	12983	4.33164	1	0.757899	63.0516
GOTERM_MF_FAT	GO:0015077~monovalent inorganic cation transmembrane transporter activity	10	1.12108	0.0654804	ATP5D, ATP6V1A, COX11, NNT, ATP6AP1, ATP5F1, SURF1, ATP6V1D, ATP6V0D2, COX5B	631	104	12983	1.97839	1	0.770201	65.2654
GOTERM_MF_FAT	GO:0016671~oxidoreductase activity, acting on sulfur group of donors, disulfide as acceptor	3	0.336323	0.0674799	SEPX1, AIFM1, MSRB2	631	9	12983	6.85843	1	0.772767	66.4078
GOTERM_MF_FAT	GO:0043120~tumor necrosis factor binding	3	0.336323	0.0674799	A2M, TNFRSF1B, TNFRSF14	631	9	12983	6.85843	1	0.772767	66.4078
GOTERM_MF_FAT	GO:0016763~transferase activity, transferring pentosyl groups	6	0.672646	0.0707618	NAMPT, ZC3HAV1, QTRTD1, QTRT1, PARP2, NAPRT1	631	46	12983	2.68373	1	0.781546	68.2071
GOTERM_MF_FAT	GO:0003712~transcription cofactor activity	25	2.80269	0.0760614	COPS5, TAF9B, PML, CBX4, NFYC, MXI1, MED21, SMARCD2, PIR, BCL11A, ECD, CREG1, TAF9, ENO1, SUB1, PMF1, BRCA1, PSMC3, HIPK2, JAZF1, TFAP2A, NFE2L1, SMARCA2, C1D, TOB1	631	363	12983	1.41703	1	0.798766	70.9232
GOTERM_MF_FAT	GO:0016655~oxidoreductase activity, acting on NADH or NADPH, quinone or similar compound as acceptor	6	0.672646	0.0876804	NDUFA5, NDUFA13, NQO1, CRYZ, NDUFAF2, NDUFA12	631	49	12983	2.51942	1	0.837867	76.1368
GOTERM_MF_FAT	GO:0003924~GTPase activity	16	1.79372	0.0894084	GTPBP2, RAB8B, RAB5B, TUBB2A, RAB5C, GNAI1, TUBB2C, GEM, NRAS, GFM1, TGM2, RALB, TUBB6, RAB38, TUBA1A, AGAP3	631	211	12983	1.56021	1	0.837555	76.8328
GOTERM_MF_FAT	GO:0008047~enzyme activator activity	23	2.57848	0.0911773	DBNL, CAV1, ABR, MOBKL1A, SAE1, RANGAP1, MYO9B, CTSA, AZIN1, RACGAP1, TIMP2, DOCK4, GMFB, RGS20, RALGAPA1, CHML, RGS2, PYCARD, TBC1D7, ARHGAP11A, LRRK2, AGAP3, TBC1D2	631	335	12983	1.41263	1	0.837406	77.5256
GOTERM_MF_FAT	GO:0003976~UDP-N-acetylglucosamine-lysosomal-enzyme N-acetylglucosaminephosphotransferase activity	2	0.224215	0.0946989	GNPTG, GNPTAB	631	2	12983	20.5753	1	0.843028	78.8476
GOTERM_MF_FAT	GO:0008479~queuine tRNA-ribosyltransferase activity	2	0.224215	0.0946989	QTRTD1, QTRT1	631	2	12983	20.5753	1	0.843028	78.8476
GOTERM_MF_FAT	GO:0019829~cation-transporting ATPase activity	5	0.560538	0.0951531	ATP5D, ATP6V1A, ATP6AP1, ATP5F1, ATP6V1D	631	36	12983	2.85768	1	0.83859	79.0127

## Sheet: Sheet4
We considered the genes down-regulated by both MITF and YY1 knockdown at a q-value cutoff of 0.01 and also bound by YY1 within 5 kb of transcriptional start site or in intron. Melanosome and pigmentation metabolic pathways were statistically enriched. Genes in red were differentially expressed after YY1 knockdown with q-value between 0.01 and 0.02.
Gene ontology	Genes	Enrichment FDR
melanosome	TYR, SYPL1, RAB5B, RAB5C, ERP29, CAPG, GGH, FASN, RAB38, CTSB, GPNMB, PRDX1, MLANA, RAB27A, SLC3A2, SYTL2	0.055
Pigment metabolic process	SLC45A2, ALAS1, TYR, FXN, HMOX1, UROS, NFE2L1, IDI1, UROD	0.026
